# Supplementary material for: Genetic Evidence Linking Inflammatory Cytokines and Blood Metabolites to Heart Failure Risk
Source: Cardiovasc Ther. 2026 May 11;2026:6340671. doi: 10.1155/cdr/6340671 (PMC13159094; doi:10.1155/cdr/6340671)
Supplement: Supplementary file 4 — Supporting Information 4 Table S2: IVs for 91 inflammatory cytokines. [file CDR-2026-6340671-s001.zip › 6340671.f4.csv]

chromosome	base_pair_location	effect_allele	other_allele	beta	standard_error	effect_allele_frequency	p_value	variant_id	rsid	n
1	80975190	T	G	0.0588	0.0123	0.6475	1.75e-06	1_80975190_T_G	rs356283	14730
1	108736338	A	C	-0.1537	0.0344	0.0384	7.89e-06	1_108736338_A_C	rs115454951	11982
1	240804510	A	G	-0.0884	0.0175	0.8334	4.39e-07	1_240804510_A_G	rs10926313	14288
2	38198906	T	G	0.2607	0.0521	0.015	5.62e-07	2_38198906_T_G	rs76686678	14730
2	46781928	CT	C	0.1107	0.0242	0.0883	4.78e-06	2_46781928_CT_C	rs11438549	10894
3	6066466	T	C	0.3201	0.0722	0.0087	9.27e-06	3_6066466_T_C	rs139951113	12935
3	136674468	A	G	-0.0875	0.0197	0.8986	8.93e-06	3_136674468_A_G	rs10513018	14288
3	186455546	T	C	0.0594	0.0119	0.5711	5.99e-07	3_186455546_T_C	rs5030072	14716
4	117584424	T	C	0.1784	0.0403	0.0251	9.56e-06	4_117584424_T_C	rs112020430	14735
4	187158034	A	G	-0.1305	0.0116	0.5102	2.32e-29	4_187158034_A_G	rs3733402	14736
5	176842474	T	C	0.0926	0.0152	0.2679	1.11e-09	5_176842474_T_C	rs2731672	11783
6	158193698	A	G	0.066	0.0146	0.6982	6.17e-06	6_158193698_A_G	rs1034059	14288
7	17594314	T	C	0.0754	0.0142	0.2938	1.1e-07	7_17594314_T_C	rs6963617	14288
8	3936170	C	G	-0.1269	0.0281	0.9352	6.3e-06	8_3936170_C_G	rs78948504	11781
11	68921211	T	C	-0.0593	0.0124	0.3383	1.73e-06	11_68921211_T_C	rs10792025	14727
12	23923166	T	C	-0.2226	0.0474	0.0227	2.65e-06	12_23923166_T_C	rs181095999	14736
13	84976969	T	G	0.0705	0.0159	0.2217	9.25e-06	13_84976969_T_G	rs7490744	11783
16	84586319	T	C	0.0791	0.0169	0.358	2.86e-06	16_84586319_T_C	rs114302245	10894
17	15470414	T	C	-0.0995	0.0214	0.8975	3.33e-06	17_15470414_T_C	rs2856226	12404
17	74618280	A	T	0.0772	0.0172	0.8011	7.18e-06	17_74618280_A_T	rs60037565	11337
20	44566861	C	G	0.2235	0.0486	0.9827	4.25e-06	20_44566861_C_G	rs137887001	14288
chromosome	base_pair_location	effect_allele	other_allele	beta	standard_error	effect_allele_frequency	p_value	variant_id	rsid	n
4	124581262	A	G	-0.1228	0.0257	0.055	1.77e-06	4_124581262_A_G	rs62319742	14730
7	22805608	A	G	-0.0592	0.0122	0.3435	1.22e-06	7_22805608_A_G	rs7793526	14732
20	43233080	A	C	-0.907	0.0214	0.9299	1.61e-305	20_43233080_A_C	rs76418401	14727
20	43273794	T	C	0.1089	0.012	0.4162	1.14e-19	20_43273794_T_C	rs2299690	14288
20	43300800	A	G	-0.1313	0.0164	0.2474	1.18e-15	20_43300800_A_G	rs73617409	12404
21	15426686	CTCAT	C	-0.1211	0.0249	0.0808	1.15e-06	21_15426686_CTCAT_C	rs112617003	11338
chromosome	base_pair_location	effect_allele	other_allele	beta	standard_error	effect_allele_frequency	p_value	variant_id	rsid	n
1	921716	A	C	-0.0664	0.0144	0.5539	4.01e-06	1_921716_A_C	rs13303278	10265
1	17628383	T	G	0.0632	0.0137	0.6627	3.97e-06	1_17628383_T_G	rs3003450	11762
1	20418323	T	C	-0.1321	0.0293	0.0561	6.53e-06	1_20418323_T_C	rs10799609	11778
1	197189391	C	G	-0.3211	0.0718	0.0125	7.74e-06	1_197189391_C_G	rs79664530	10843
1	225057589	A	C	-0.3226	0.0682	0.9882	2.24e-06	1_225057589_A_C	rs76672219	11291
2	142183922	A	G	0.1852	0.0418	0.0327	9.4e-06	2_142183922_A_G	rs141625055	11765
3	93520803	T	C	-0.1481	0.0334	0.0532	9.24e-06	3_93520803_T_C	rs9682166	9453
3	111720183	A	G	0.0833	0.0166	0.1972	5.22e-07	3_111720183_A_G	rs62277657	11777
3	189164574	A	G	-0.0897	0.0197	0.1327	5.28e-06	3_189164574_A_G	rs17491469	11777
4	4424044	A	G	-0.0811	0.0176	0.84	4.07e-06	4_4424044_A_G	rs138311590	11758
4	40380879	T	C	-0.3099	0.0697	0.0147	8.74e-06	4_40380879_T_C	rs79259958	9945
4	156930775	C	G	0.0692	0.014	0.626	7.7e-07	4_156930775_C_G	rs9684768	11330
5	103466564	A	G	-0.0873	0.0189	0.8494	3.86e-06	5_103466564_A_G	rs17340161	11330
6	94484664	A	G	-0.4237	0.094	0.0108	6.56e-06	6_94484664_A_G	rs118087756	8024
6	143047898	T	C	0.0853	0.0181	0.1545	2.44e-06	6_143047898_T_C	rs9496445	11768
7	13780997	A	G	0.0803	0.0181	0.1536	9.14e-06	7_13780997_A_G	rs12699544	11777
7	106961661	A	G	0.311	0.0639	0.0191	1.13e-06	7_106961661_A_G	rs142970662	9834
8	3686552	A	T	-0.079	0.0162	0.6759	1.08e-06	8_3686552_A_T	rs4993886	8371
8	19493177	A	G	-0.2047	0.044	0.0245	3.28e-06	8_19493177_A_G	rs55885546	11778
8	53903686	A	G	-0.293	0.0644	0.0147	5.37e-06	8_53903686_A_G	rs141429639	11330
8	112086697	C	G	-0.1899	0.0421	0.9634	6.46e-06	8_112086697_C_G	rs74383279	11761
9	92208227	A	G	-0.0674	0.0136	0.5323	7.2e-07	9_92208227_A_G	rs1329733	11330
9	133454106	A	G	0.0877	0.0194	0.1326	6.17e-06	9_133454106_A_G	rs4740350	11778
9	140239588	T	C	0.2119	0.0435	0.038	1.11e-06	9_140239588_T_C	rs142585779	10266
10	52449020	T	C	-0.0852	0.0185	0.1749	4.12e-06	10_52449020_T_C	rs3001873	11330
10	97678022	A	G	-0.0716	0.0159	0.2386	6.7e-06	10_97678022_A_G	rs4561132	11329
11	123394636	C	G	0.0679	0.0141	0.318	1.47e-06	11_123394636_C_G	rs77502336	11775
12	81724190	T	C	0.1703	0.0362	0.0344	2.55e-06	12_81724190_T_C	rs118115625	11778
12	130004146	A	G	0.2112	0.0451	0.9758	2.83e-06	12_130004146_A_G	rs148226005	11765
16	81582982	T	C	-0.3648	0.0818	0.9881	8.21e-06	16_81582982_T_C	rs114907684	8283
17	1226068	CT	C	-0.0807	0.018	0.7036	7.35e-06	17_1226068_CT_C	rs11382995	7943
18	54688939	T	C	-0.07	0.0153	0.7417	4.76e-06	18_54688939_T_C	rs1370215	11330
19	55422034	C	G	-0.0881	0.0176	0.8122	5.57e-07	19_55422034_C_G	rs6509909	11330
22	25646493	T	C	0.0765	0.0167	0.7151	4.63e-06	22_25646493_T_C	rs9941952	11774
chromosome	base_pair_location	effect_allele	other_allele	beta	standard_error	effect_allele_frequency	p_value	variant_id	rsid	n
3	128431622	A	G	0.0626	0.0134	0.4935	2.99e-06	3_128431622_A_G	rs2712427	11345
5	78787853	A	G	0.1447	0.0305	0.9489	2.09e-06	5_78787853_A_G	rs115455827	11792
6	151334530	A	C	0.2444	0.0522	0.0197	2.84e-06	6_151334530_A_C	rs117097664	11345
7	77960243	T	C	-0.067	0.0133	0.5969	4.71e-07	7_77960243_T_C	rs2691530	11793
8	102489704	A	G	-0.1229	0.0242	0.9127	3.8e-07	8_102489704_A_G	rs2470622	11345
10	89584284	A	G	-0.0767	0.0172	0.7946	8.22e-06	10_89584284_A_G	rs11202576	11345
11	101331132	A	G	-0.1557	0.035	0.9611	8.64e-06	11_101331132_A_G	rs72984228	11792
11	134706712	T	C	0.1331	0.0293	0.0539	5.55e-06	11_134706712_T_C	rs113946880	11792
12	103075047	C	G	0.0659	0.0149	0.7403	9.74e-06	12_103075047_C_G	rs10860902	11778
15	81221771	T	C	0.1554	0.0329	0.9514	2.32e-06	15_81221771_T_C	rs7171268	11345
18	50513818	A	G	-0.212	0.042	0.0295	4.47e-07	18_50513818_A_G	rs148317708	10919
18	70105531	T	C	-0.0843	0.0186	0.1481	5.84e-06	18_70105531_T_C	rs9962377	11793
18	77253338	T	C	0.0692	0.0148	0.6047	2.93e-06	18_77253338_T_C	rs428324	10281
chromosome	base_pair_location	effect_allele	other_allele	beta	standard_error	effect_allele_frequency	p_value	variant_id	rsid	n
1	59543117	T	TA	0.0683	0.015	0.7798	5.28e-06	1_59543117_T_TA	rs34043924	11331
1	115829943	A	C	-0.0797	0.0122	0.3498	6.46e-11	1_115829943_A_C	rs6328	13224
2	227016311	CT	C	-0.0672	0.015	0.209	7.46e-06	2_227016311_CT_C	rs11404457	11336
4	96824143	A	G	0.0584	0.0126	0.3152	3.57e-06	4_96824143_A_G	rs72673086	12858
4	119266088	T	C	-0.1646	0.0365	0.0262	6.5e-06	4_119266088_T_C	rs78167655	14743
4	164064099	T	C	-0.1187	0.0258	0.9491	4.21e-06	4_164064099_T_C	rs4017	14742
4	166807640	A	G	0.2208	0.0462	0.0229	1.76e-06	4_166807640_A_G	rs17689534	13421
5	132971762	T	G	0.1213	0.0247	0.9435	9.06e-07	5_132971762_T_G	rs12188775	14737
6	838092	T	C	0.0853	0.0185	0.8904	4.01e-06	6_838092_T_C	rs77493302	14743
6	16601587	A	G	0.0619	0.0136	0.7375	5.33e-06	6_16601587_A_G	rs2237172	14295
6	31457874	A	C	-0.0685	0.0143	0.3918	1.67e-06	6_31457874_A_C	rs2904780	11538
6	32192617	T	C	0.1203	0.0262	0.9514	4.4e-06	6_32192617_T_C	rs397081	14743
6	150452471	A	G	0.0925	0.0205	0.0825	6.42e-06	6_150452471_A_G	rs73782207	14734
6	153400418	T	G	0.0629	0.0137	0.2135	4.41e-06	6_153400418_T_G	rs9479501	14729
7	30944899	A	G	0.1389	0.0276	0.0802	4.84e-07	7_30944899_A_G	rs12533747	14295
7	130302087	A	C	-0.1617	0.0352	0.9727	4.35e-06	7_130302087_A_C	rs17647697	14741
7	151019021	C	G	0.1867	0.0408	0.966	4.74e-06	7_151019021_C_G	rs12539643	11344
8	13332042	T	C	0.0578	0.0117	0.6636	7.81e-07	8_13332042_T_C	rs62494116	14729
8	122948812	A	G	0.0626	0.0126	0.719	6.76e-07	8_122948812_A_G	rs1878359	14740
9	14636946	C	G	0.053	0.0118	0.55	7.07e-06	9_14636946_C_G	rs10961630	14295
9	90362040	T	C	-0.0775	0.0118	0.4965	5.11e-11	9_90362040_T_C	rs3128517	14295
10	89839430	A	G	-0.075	0.0148	0.1928	4.03e-07	10_89839430_A_G	rs12259196	13244
10	125058869	T	C	0.2352	0.0521	0.9836	6.35e-06	10_125058869_T_C	rs4980184	14295
11	9434918	A	C	-0.2977	0.0657	0.9883	5.86e-06	11_9434918_A_C	rs183185212	13808
11	19837758	T	C	0.1739	0.0384	0.9748	5.94e-06	11_19837758_T_C	rs11025264	14743
12	14011469	G	GT	0.1719	0.0383	0.9639	7.18e-06	12_14011469_G_GT	rs149439201	10894
12	91732089	A	ATTTCTT	-0.0551	0.0124	0.5439	8.85e-06	12_91732089_A_ATTTCTT	rs150978595	11342
13	67428046	T	C	-0.175	0.0387	0.9756	6.13e-06	13_67428046_T_C	rs9599159	14730
14	69285337	C	G	-0.055	0.0117	0.5283	2.59e-06	14_69285337_C_G	rs4899264	14295
14	94854041	A	G	0.0862	0.0195	0.0949	9.85e-06	14_94854041_A_G	rs7149605	14731
16	3327943	A	G	0.2773	0.0602	0.0196	4.1e-06	16_3327943_A_G	rs140072192	11925
17	47365286	T	C	-0.1722	0.0388	0.0258	9.07e-06	17_47365286_T_C	rs140882208	14731
18	2455418	T	G	-0.1546	0.0343	0.0301	6.57e-06	18_2455418_T_G	rs4087847	14743
18	5679360	A	T	-0.1748	0.0386	0.0281	5.94e-06	18_5679360_A_T	rs74639669	14733
18	55441626	T	C	-0.1249	0.0259	0.1005	1.42e-06	18_55441626_T_C	rs62092633	11344
19	16434937	T	C	0.0607	0.0124	0.3088	9.82e-07	19_16434937_T_C	rs34559191	13675
19	43780396	T	C	-0.271	0.0565	0.014	1.61e-06	19_43780396_T_C	rs117164089	13421
21	43942626	T	C	0.2541	0.0556	0.0235	4.87e-06	21_43942626_T_C	rs148834134	13421
22	49775973	C	G	-0.2164	0.0467	0.0256	3.59e-06	22_49775973_C_G	rs13058191	14295
chromosome	base_pair_location	effect_allele	other_allele	beta	standard_error	effect_allele_frequency	p_value	variant_id	rsid	n
1	2338015	T	C	-0.2016	0.0422	0.9714	1.78e-06	1_2338015_T_C	rs34154371	13232
1	157270515	A	C	-0.0812	0.0167	0.8466	1.16e-06	1_157270515_A_C	rs12073499	14295
1	203643268	A	G	-0.0614	0.0138	0.2714	8.62e-06	1_203643268_A_G	rs7418913	14296
2	46781928	CT	C	0.113	0.0241	0.0883	2.75e-06	2_46781928_CT_C	rs11438549	10894
2	202164805	C	G	-0.1987	0.0173	0.8696	1.56e-30	2_202164805_C_G	rs56328050	14743
2	231090015	A	T	-0.0806	0.0162	0.1582	6.51e-07	2_231090015_A_T	rs11695193	14743
3	152332673	T	C	0.0781	0.0168	0.856	3.34e-06	3_152332673_T_C	rs11709039	14743
4	5786594	A	C	0.0922	0.0203	0.094	5.58e-06	4_5786594_A_C	rs10024203	14735
5	179923576	T	C	0.0668	0.015	0.1902	8.45e-06	5_179923576_T_C	rs13188908	14736
5	180339648	A	G	0.3474	0.0683	0.0145	3.65e-07	5_180339648_A_G	rs148608719	12745
6	158193698	A	G	0.0681	0.0145	0.6981	2.65e-06	6_158193698_A_G	rs1034059	14296
7	61833768	T	C	0.4195	0.0912	0.9851	4.23e-06	7_61833768_T_C	rs187405204	6257
8	5557775	C	G	0.1095	0.0238	0.9304	4.21e-06	8_5557775_C_G	rs111764025	14731
9	22742536	A	G	-0.2001	0.0428	0.9804	2.94e-06	9_22742536_A_G	rs78449258	14744
10	84027526	T	C	0.2044	0.0412	0.978	7.01e-07	10_84027526_T_C	rs73306603	14741
10	129961901	A	G	-0.0962	0.0215	0.0863	7.66e-06	10_129961901_A_G	rs1467702	14743
11	63817395	C	G	-0.3615	0.0776	0.0099	3.19e-06	11_63817395_C_G	rs140844269	12330
11	98455719	A	G	-0.0539	0.0121	0.3708	8.41e-06	11_98455719_A_G	rs11216018	14296
12	62645486	C	G	-0.0858	0.0165	0.1545	1.99e-07	12_62645486_C_G	rs1032417	14296
12	82467039	A	G	0.1384	0.0312	0.0405	9.17e-06	12_82467039_A_G	rs56097553	14744
14	54145317	T	C	-0.0613	0.0135	0.7483	5.61e-06	14_54145317_T_C	rs7146962	14295
17	75033876	A	G	-0.0706	0.0157	0.685	6.9e-06	17_75033876_A_G	rs2411067	11345
20	44566861	C	G	0.2318	0.0486	0.9827	1.85e-06	20_44566861_C_G	rs137887001	14296
22	48714112	T	C	0.0985	0.0222	0.1249	9.12e-06	22_48714112_T_C	rs7287303	11791
chromosome	base_pair_location	effect_allele	other_allele	beta	standard_error	effect_allele_frequency	p_value	variant_id	rsid	n
1	159175354	A	G	0.0749	0.0114	0.5547	5.03e-11	1_159175354_A_G	rs12075	14731
1	172117232	A	G	-0.0767	0.0172	0.1696	8.22e-06	1_172117232_A_G	rs10911109	11774
3	42906116	T	C	-0.3316	0.0225	0.9289	3.69e-49	3_42906116_T_C	rs2228467	14733
3	43179320	T	C	0.1502	0.0303	0.0433	7.16e-07	3_43179320_T_C	rs79684468	14286
3	46258902	T	C	0.0785	0.0123	0.3561	1.75e-10	3_46258902_T_C	rs2201150	14286
3	175964549	T	C	0.4043	0.0898	0.0083	6.72e-06	3_175964549_T_C	rs148554043	11726
4	104507060	A	C	-0.3374	0.0714	0.0128	2.3e-06	4_104507060_A_C	rs139597204	12303
5	118058126	A	C	-0.0656	0.0137	0.2333	1.68e-06	5_118058126_A_C	rs6894241	14715
5	130672061	A	G	0.2299	0.0508	0.0222	6.02e-06	5_130672061_A_G	rs151240414	11335
7	75495667	A	G	0.2002	0.0205	0.09	1.58e-22	7_75495667_A_G	rs757973	14713
8	11700967	A	T	-0.0913	0.0189	0.1104	1.36e-06	8_11700967_A_T	rs73209015	14728
8	49300287	T	C	-0.2283	0.0514	0.0172	8.93e-06	8_49300287_T_C	rs140965534	14238
10	128183195	T	G	0.1929	0.0422	0.9754	4.85e-06	10_128183195_T_G	rs79432525	14247
11	24773107	A	G	-0.0609	0.0131	0.6155	3.34e-06	11_24773107_A_G	rs1564995	14286
11	95274487	T	G	0.1017	0.0208	0.9023	1.01e-06	11_95274487_T_G	rs34536806	14286
12	105757994	A	G	-0.1138	0.0244	0.9282	3.1e-06	12_105757994_A_G	rs35543857	14286
16	24006879	T	C	0.2107	0.0451	0.9774	2.99e-06	16_24006879_T_C	rs114744647	14730
16	80051931	T	C	-0.0818	0.0133	0.7358	7.73e-10	16_80051931_T_C	rs9940390	14286
17	12248581	T	C	0.0732	0.016	0.8434	4.76e-06	17_12248581_T_C	rs8068185	14727
17	32619052	T	C	-0.1215	0.0156	0.167	6.78e-15	17_32619052_T_C	rs79722574	14720
17	54117492	A	G	0.1213	0.0272	0.0494	8.21e-06	17_54117492_A_G	rs9303380	14286
17	77253324	C	G	-0.1089	0.0244	0.9022	8.08e-06	17_77253324_C_G	rs12453306	11335
18	1508223	C	G	0.0555	0.0121	0.5296	4.5e-06	18_1508223_C_G	rs55843637	14286
18	38337850	A	G	0.0554	0.0125	0.3264	9.34e-06	18_38337850_A_G	rs170520	14285
19	37955248	C	G	0.0817	0.016	0.8362	3.29e-07	19_37955248_C_G	rs2112920	14286
20	49033630	T	G	0.2826	0.0606	0.0125	3.11e-06	20_49033630_T_G	rs139476527	12933
21	39593226	A	G	-0.1678	0.0345	0.0333	1.15e-06	21_39593226_A_G	rs9976282	14722
22	45003109	A	G	-0.0861	0.0187	0.1199	4.14e-06	22_45003109_A_G	rs73171545	14286
chromosome	base_pair_location	effect_allele	other_allele	beta	standard_error	effect_allele_frequency	p_value	variant_id	rsid	n
2	7425475	C	G	0.0615	0.013	0.6941	2.24e-06	2_7425475_C_G	rs7595241	14288
2	66609925	A	C	-0.2101	0.043	0.021	1.03e-06	2_66609925_A_C	rs113139367	14242
2	204776176	C	G	-0.0803	0.0123	0.4754	6.65e-11	2_204776176_C_G	rs13010492	13422
3	12700866	C	G	0.2648	0.0589	0.0195	6.93e-06	3_12700866_C_G	rs192686691	10795
3	58516854	C	G	0.4485	0.0922	0.992	1.15e-06	3_58516854_C_G	rs113539352	11439
3	71575288	T	C	0.2391	0.0538	0.9738	8.82e-06	3_71575288_T_C	rs1654018	10894
3	132200719	T	G	0.2346	0.0185	0.8822	7.53e-37	3_132200719_T_G	rs62292952	14728
4	7444846	T	C	-0.0592	0.0133	0.6909	8.54e-06	4_7444846_T_C	rs4356912	14288
4	76428761	T	C	-0.1216	0.0272	0.0583	7.8e-06	4_76428761_T_C	rs6535499	14288
4	119585039	A	G	0.1335	0.0298	0.9401	7.47e-06	4_119585039_A_G	rs374784992	11760
4	123839263	T	C	-0.2096	0.045	0.0195	3.2e-06	4_123839263_T_C	rs79086127	14247
4	145124024	T	C	0.0596	0.0122	0.3904	1.03e-06	4_145124024_T_C	rs4554017	14288
5	23807519	T	C	0.3784	0.0842	0.0116	6.99e-06	5_23807519_T_C	rs115109204	10795
5	123121314	A	T	0.086	0.0192	0.861	7.49e-06	5_123121314_A_T	rs12521515	11780
5	150442171	A	C	0.0551	0.012	0.4736	4.4e-06	5_150442171_A_C	rs3792790	14288
5	174187919	T	C	0.0863	0.0169	0.8559	3.28e-07	5_174187919_T_C	rs6870560	14732
6	9710127	A	T	0.3112	0.0695	0.01	7.55e-06	6_9710127_A_T	rs1328133	13422
6	32444093	C	G	-0.4884	0.0277	0.9365	1.41e-69	6_32444093_C_G	rs9469127	14735
6	32519041	A	G	-0.1775	0.0206	0.8408	6.9e-18	6_32519041_A_G	rs28635588	9182
6	81004579	T	C	-0.1185	0.0264	0.0713	7.17e-06	6_81004579_T_C	rs11961362	12851
6	125027776	C	G	0.0757	0.0157	0.1687	1.42e-06	6_125027776_C_G	rs1415763	14731
6	133835436	A	G	0.0671	0.015	0.8005	7.7e-06	6_133835436_A_G	rs13212719	14288
7	3911280	A	G	0.0729	0.0154	0.8219	2.2e-06	7_3911280_A_G	rs10242459	14729
8	61418130	T	C	-0.3645	0.0756	0.989	1.43e-06	8_61418130_T_C	rs73257451	11337
8	81339142	A	G	-0.0561	0.0124	0.6505	6.06e-06	8_81339142_A_G	rs454265	14728
9	34710084	A	C	-0.1464	0.017	0.8639	7.19e-18	9_34710084_A_C	rs11574915	14733
9	35612978	A	G	0.1238	0.0265	0.0534	2.99e-06	9_35612978_A_G	rs34791102	14735
10	93652211	A	G	-0.0644	0.0142	0.6255	5.75e-06	10_93652211_A_G	rs7894965	11538
12	19813981	A	T	-0.0697	0.0135	0.2452	2.43e-07	12_19813981_A_T	rs6486995	14735
12	62401393	A	T	-0.0694	0.0156	0.1741	8.64e-06	12_62401393_A_T	rs11174279	14730
12	111904371	A	T	-0.0801	0.0132	0.5095	1.29e-09	12_111904371_A_T	rs4766578	11785
13	23257952	T	C	0.0928	0.0208	0.8962	8.14e-06	13_23257952_T_C	rs76295077	14288
13	113647321	A	G	-0.0671	0.0137	0.2653	9.69e-07	13_113647321_A_G	rs4907572	14722
14	48619204	A	C	-0.1236	0.0274	0.9429	6.45e-06	14_48619204_A_C	rs111317412	14288
14	76855291	A	G	-0.2939	0.0616	0.0119	1.83e-06	14_76855291_A_G	rs138108512	13422
14	100142541	A	G	-0.2066	0.046	0.0209	7.08e-06	14_100142541_A_G	rs138618048	14247
16	57300587	A	T	0.1349	0.0294	0.9557	4.47e-06	16_57300587_A_T	rs74764632	14734
16	82146285	T	C	-0.3558	0.0803	0.9931	9.38e-06	16_82146285_T_C	rs7185085	12291
17	14918425	T	C	-0.2707	0.0574	0.0151	2.4e-06	17_14918425_T_C	rs147708384	13801
18	69226577	A	G	-0.1065	0.0239	0.0669	8.35e-06	18_69226577_A_G	rs11877886	14722
19	52249702	T	G	-0.0575	0.0128	0.307	7.05e-06	19_52249702_T_G	rs2070746	14288
22	17731243	A	G	-0.1724	0.036	0.0585	1.68e-06	22_17731243_A_G	rs138440733	12404
chromosome	base_pair_location	effect_allele	other_allele	beta	standard_error	effect_allele_frequency	p_value	variant_id	rsid	n
1	32260562	T	C	0.2585	0.0548	0.9859	2.39e-06	1_32260562_T_C	rs11582772	14243
1	238606022	T	C	-0.0953	0.0208	0.0967	4.61e-06	1_238606022_T_C	rs111674022	14288
2	228661828	T	C	-0.0996	0.0128	0.326	7.18e-15	2_228661828_T_C	rs10207134	14287
3	45157203	A	T	-0.053	0.0119	0.4995	8.44e-06	3_45157203_A_T	rs35757792	14720
5	40408939	T	C	0.0955	0.0213	0.9122	7.34e-06	5_40408939_T_C	rs55891514	14735
5	133019542	T	C	0.1091	0.0239	0.9296	5e-06	5_133019542_T_C	rs13185268	14724
6	1448190	T	C	0.0637	0.0135	0.3674	2.38e-06	6_1448190_T_C	rs11242693	12404
6	32635998	T	G	-0.076	0.0148	0.215	2.82e-07	6_32635998_T_G	rs9274623	14288
6	40998167	T	C	0.1459	0.0185	0.883	3.11e-15	6_40998167_T_C	rs742493	14735
6	51953097	A	G	0.0522	0.0116	0.4744	6.8e-06	6_51953097_A_G	rs9357723	14735
6	107477601	T	G	-0.0622	0.0138	0.754	6.57e-06	6_107477601_T_G	rs7749768	14709
6	162943133	T	C	0.0801	0.0179	0.136	7.65e-06	6_162943133_T_C	rs34729167	14288
6	167363434	C	G	-0.0624	0.0138	0.7473	6.13e-06	6_167363434_C_G	rs3798304	14287
7	55791153	T	C	0.0611	0.0137	0.6697	8.2e-06	7_55791153_T_C	rs62456601	12836
8	22584718	T	C	0.0573	0.012	0.5396	1.8e-06	8_22584718_T_C	rs1129474	14288
9	115519904	T	C	0.0636	0.0127	0.3159	5.5e-07	9_115519904_T_C	rs2796032	14718
10	73509465	T	C	-0.0722	0.0162	0.1993	8.32e-06	10_73509465_T_C	rs748503	14288
10	127693479	A	G	0.1939	0.0414	0.9774	2.82e-06	10_127693479_A_G	rs41302923	14726
11	42142787	T	C	0.1191	0.026	0.9413	4.63e-06	11_42142787_T_C	rs10837780	14288
12	19657540	A	G	0.2057	0.0422	0.9739	1.09e-06	12_19657540_A_G	rs73072893	13230
12	104149874	A	G	0.0635	0.0128	0.6933	7.02e-07	12_104149874_A_G	rs4981022	14721
13	24524337	T	C	-0.2	0.0451	0.028	9.22e-06	13_24524337_T_C	rs61945278	13386
14	92792639	T	C	0.1297	0.0289	0.9526	7.19e-06	14_92792639_T_C	rs118164045	14288
14	94625543	T	C	-0.1512	0.0328	0.0376	4.03e-06	14_94625543_T_C	rs151092565	14728
14	106782532	A	T	-0.1602	0.0344	0.0632	3.21e-06	14_106782532_A_T	rs2003431	9786
15	40077948	A	C	0.1072	0.0238	0.0762	6.66e-06	15_40077948_A_C	rs1027232	14730
16	63795821	A	T	-0.0568	0.0125	0.6585	5.52e-06	16_63795821_A_T	rs6498925	14729
17	67136325	C	G	-0.185	0.0359	0.9688	2.56e-07	17_67136325_C_G	rs117753190	14243
17	72761195	C	G	-0.2256	0.0429	0.9694	1.45e-07	17_72761195_C_G	rs117900576	13224
18	56487606	T	C	-0.0736	0.0158	0.1755	3.19e-06	18_56487606_T_C	rs6420556	14288
19	6535637	T	C	-0.055	0.0124	0.3574	9.19e-06	19_6535637_T_C	rs348389	14288
21	32961256	T	C	0.0804	0.0166	0.1452	1.28e-06	21_32961256_T_C	rs35833676	14732
21	44005002	A	G	-0.1315	0.0276	0.9476	1.89e-06	21_44005002_A_G	rs13049624	14288
22	49877754	T	G	-0.1184	0.0257	0.9406	4.09e-06	22_49877754_T_G	rs5769672	14732
chromosome	base_pair_location	effect_allele	other_allele	beta	standard_error	effect_allele_frequency	p_value	variant_id	rsid	n
1	161582200	C	G	0.0603	0.0132	0.608	4.92e-06	1_161582200_C_G	rs74127049	13422
1	203441260	A	G	-0.3061	0.0626	0.0116	1.01e-06	1_203441260_A_G	rs146074782	12935
1	245606006	T	G	-0.1035	0.0228	0.899	5.64e-06	1_245606006_T_G	rs55755820	11538
2	241647342	T	C	0.0983	0.0215	0.9113	4.83e-06	2_241647342_T_C	rs1001495	13650
3	6127208	T	C	0.2157	0.0449	0.0255	1.56e-06	3_6127208_T_C	rs143910182	14730
3	14445911	A	G	-0.21	0.0426	0.0278	8.24e-07	3_14445911_A_G	rs116683909	14724
3	40054358	A	G	0.1273	0.0278	0.048	4.67e-06	3_40054358_A_G	rs74491711	14735
3	46462144	T	C	0.0585	0.0127	0.6736	4.1e-06	3_46462144_T_C	rs4317138	14288
4	77373079	T	C	0.0574	0.0114	0.4869	4.78e-07	4_77373079_T_C	rs2870238	14736
6	31432006	A	G	-0.1027	0.0232	0.0765	9.57e-06	6_31432006_A_G	rs2263318	14735
6	86144743	C	G	0.1164	0.0237	0.9291	9.04e-07	6_86144743_C_G	rs12204524	14727
7	3238978	T	C	-0.0548	0.0118	0.5907	3.42e-06	7_3238978_T_C	rs4719850	14726
7	17545964	A	G	-0.1497	0.0319	0.0393	2.7e-06	7_17545964_A_G	rs73071153	14728
7	34711511	T	C	-0.0671	0.0149	0.6941	6.69e-06	7_34711511_T_C	rs11285223	10894
9	94180109	T	C	0.1307	0.0289	0.0514	6.11e-06	9_94180109_T_C	rs80014265	14736
9	135902793	T	C	0.0664	0.0148	0.3078	7.24e-06	9_135902793_T_C	rs2905095	11337
10	18295482	A	G	0.0574	0.0125	0.3093	4.39e-06	10_18295482_A_G	rs1926742	14725
10	34433796	A	G	-0.2064	0.0437	0.9788	2.32e-06	10_34433796_A_G	rs77354000	14735
10	116653091	C	G	-0.202	0.0445	0.9774	5.64e-06	10_116653091_C_G	rs17092563	14733
10	132905425	A	G	0.0971	0.0186	0.1154	1.79e-07	10_132905425_A_G	rs11017721	14288
11	1989274	A	G	-0.0692	0.014	0.7293	7.7e-07	11_1989274_A_G	rs112492	13224
11	84372512	A	T	0.0927	0.0202	0.0922	4.45e-06	11_84372512_A_T	rs17735284	14725
11	115081786	C	G	0.224	0.0416	0.0223	7.26e-08	11_115081786_C_G	rs77083410	14734
12	57461250	T	TAAG	-0.1074	0.0233	0.9136	4.04e-06	12_57461250_T_TAAG	rs150663378	11339
14	94811056	T	G	-0.2384	0.0537	0.0143	9.02e-06	14_94811056_T_G	rs79960240	14249
16	26890471	T	C	-0.0547	0.0123	0.3198	8.7e-06	16_26890471_T_C	rs6497967	14729
17	21386459	A	G	-0.0643	0.0137	0.7287	2.69e-06	17_21386459_A_G	rs12949647	14288
17	33992028	T	C	-0.2589	0.0342	0.035	3.73e-14	17_33992028_T_C	rs72625914	14726
17	34195180	A	C	-0.3246	0.0413	0.9561	3.85e-15	17_34195180_A_C	rs117639761	14736
17	34276072	A	G	0.1738	0.0372	0.0369	2.98e-06	17_34276072_A_G	rs143566774	14288
17	34326215	A	C	-0.5147	0.0158	0.1497	8.98999999999999e-233	17_34326215_A_C	rs712048	14723
17	47298101	A	G	-0.1778	0.0402	0.0234	9.74e-06	17_47298101_A_G	rs12103669	14734
19	11626019	T	C	-0.1724	0.039	0.0385	9.85e-06	19_11626019_T_C	rs376974828	10696
19	45416741	T	C	0.0669	0.0138	0.2405	1.25e-06	19_45416741_T_C	rs438811	14720
22	51076281	T	C	-0.1397	0.0285	0.0559	9.5e-07	22_51076281_T_C	rs113959305	13224
chromosome	base_pair_location	effect_allele	other_allele	beta	standard_error	effect_allele_frequency	p_value	variant_id	rsid	n
1	23748852	C	G	0.0566	0.0119	0.4781	1.97e-06	1_23748852_C_G	rs11589432	14287
1	160762078	A	C	-0.1934	0.0406	0.0225	1.9e-06	1_160762078_A_C	rs143132666	14734
6	67085077	A	G	-0.0777	0.0163	0.846	1.87e-06	6_67085077_A_G	rs851850	14288
8	10694001	T	C	0.1437	0.0297	0.0428	1.31e-06	8_10694001_T_C	rs111437511	14733
8	42081422	T	C	-0.1198	0.0226	0.0745	1.15e-07	8_42081422_T_C	rs17683663	14730
9	125200862	T	C	0.3717	0.0777	0.9916	1.72e-06	9_125200862_T_C	rs116534774	11139
9	136155000	T	C	-0.2482	0.0166	0.1875	1.52e-50	9_136155000_T_C	rs635634	11785
11	64434151	T	C	-0.0865	0.0181	0.8838	1.76e-06	11_64434151_T_C	rs10792444	14732
12	578100	A	G	-0.1159	0.0116	0.4365	1.66e-23	12_578100_A_G	rs7296588	14725
12	81177765	A	G	-0.0637	0.0133	0.6502	1.67e-06	12_81177765_A_G	rs7137942	12404
18	2519969	A	C	0.0662	0.0136	0.7599	1.13e-06	18_2519969_A_C	rs2078037	14712
19	8004497	CA	C	0.0729	0.0153	0.6912	1.89e-06	19_8004497_CA_C	rs34322159	10894
19	8044223	A	G	-0.3409	0.0429	0.0216	1.92e-15	19_8044223_A_G	rs62123121	13870
19	8116242	T	C	0.796	0.0148	0.164	1.07e-305	19_8116242_T_C	rs111825581	14288
19	8128506	A	C	0.2187	0.0417	0.9758	1.57e-07	19_8128506_A_C	rs145698044	14718
19	8212533	T	G	0.1929	0.0395	0.0277	1.04e-06	19_8212533_T_G	rs140376515	14288
19	49207255	A	G	0.3098	0.0113	0.5286	1.77e-165	19_49207255_A_G	rs485073	14735
chromosome	base_pair_location	effect_allele	other_allele	beta	standard_error	effect_allele_frequency	p_value	variant_id	rsid	n
1	64836646	T	C	-0.1263	0.0264	0.9486	1.72e-06	1_64836646_T_C	rs1514964	14734
1	76835048	A	G	0.1458	0.0321	0.9674	5.57e-06	1_76835048_A_G	rs17098842	14732
1	154994265	T	C	0.0534	0.0116	0.5411	4.16e-06	1_154994265_T_C	rs6671688	14286
1	207095623	C	G	0.0638	0.0111	0.5279	9.04e-09	1_207095623_C_G	rs291084	14726
2	56625010	T	TG	-0.1842	0.039	0.9713	2.32e-06	2_56625010_T_TG	rs200181753	11339
2	111889358	A	G	0.2696	0.0542	0.9859	6.55e-07	2_111889358_A_G	rs76291845	14244
2	207061115	A	AAAATAAATAAAT	0.1331	0.0241	0.9152	3.34e-08	2_207061115_A_AAAATAAATAAAT	rs145895468	10407
2	207076122	T	C	-0.1056	0.0198	0.0895	9.64e-08	2_207076122_T_C	rs112641086	14731
2	225265371	T	C	0.1215	0.0271	0.0639	7.35e-06	2_225265371_T_C	rs74855027	14286
3	124901642	A	G	0.1063	0.024	0.0645	9.46e-06	3_124901642_A_G	rs79205279	13854
4	102569209	C	G	-0.0597	0.0121	0.6079	8.06e-07	4_102569209_C_G	rs2866626	14285
4	125828318	T	C	0.0624	0.0137	0.7035	5.24e-06	4_125828318_T_C	rs76679915	11962
4	138284908	A	C	0.1182	0.0263	0.9197	6.98e-06	4_138284908_A_C	rs374794081	11339
4	157065076	T	C	0.0531	0.0116	0.6323	4.7e-06	4_157065076_T_C	rs7661151	14730
5	43405459	T	C	0.0702	0.0122	0.4126	8.71e-09	5_43405459_T_C	rs4866742	12829
5	84924989	A	C	0.2298	0.0488	0.9815	2.49e-06	5_84924989_A_C	rs116782490	12633
5	102824347	A	G	-0.1684	0.0323	0.0376	1.85e-07	5_102824347_A_G	rs78843608	14725
5	131707429	A	G	0.0597	0.0128	0.5481	3.1e-06	5_131707429_A_G	rs2631360	11780
6	29556379	A	G	-0.4948	0.112	0.9936	9.97e-06	6_29556379_A_G	rs141430371	6941
6	145107700	A	G	0.0934	0.0205	0.1058	5.21e-06	6_145107700_A_G	rs11754249	11779
7	12554637	A	T	0.1874	0.0424	0.9776	9.88e-06	7_12554637_A_T	rs118111688	13374
7	18702222	A	C	0.0779	0.0171	0.1364	5.22e-06	7_18702222_A_C	rs801520	14732
7	77694740	A	G	-0.058	0.0128	0.7423	5.86e-06	7_77694740_A_G	rs3823797	14732
7	115560778	T	C	0.1812	0.0392	0.0244	3.79e-06	7_115560778_T_C	rs143400203	14722
9	90419900	A	C	-0.2853	0.0513	0.0176	2.68e-08	9_90419900_A_C	rs76669782	12933
9	136141870	T	C	-0.078	0.0162	0.1883	1.47e-06	9_136141870_T_C	rs2519093	11783
10	90264140	T	C	-0.058	0.012	0.6211	1.34e-06	10_90264140_T_C	rs2477954	14286
10	93493436	CT	C	0.188	0.0395	0.0278	1.94e-06	10_93493436_CT_C	rs199965585	11336
10	105492625	T	C	-0.1844	0.0395	0.0271	3.04e-06	10_105492625_T_C	rs78552613	14734
11	25452442	A	G	-0.0959	0.0208	0.8571	4.02e-06	11_25452442_A_G	rs371663005	10894
11	113953622	A	G	-0.1935	0.0355	0.0347	5.02e-08	11_113953622_A_G	rs73000929	14734
12	54692061	A	G	-0.0688	0.0118	0.4015	5.53e-09	12_54692061_A_G	rs6580980	14285
12	55670876	A	T	-0.2841	0.0599	0.9884	2.11e-06	12_55670876_A_T	rs80328354	14734
12	69466941	A	G	-0.055	0.0122	0.3872	6.54e-06	12_69466941_A_G	rs7958187	13420
12	106453419	T	G	-0.2617	0.0587	0.0119	8.26e-06	12_106453419_T_G	rs140404587	14241
13	106647340	T	G	0.129	0.0282	0.9561	4.77e-06	13_106647340_T_G	rs77569365	14734
14	86936828	A	G	0.051	0.0114	0.5556	7.69e-06	14_86936828_A_G	rs12589600	14711
15	91295829	A	T	-0.0866	0.0194	0.8668	8.05e-06	15_91295829_A_T	rs28384995	14286
17	7459299	T	G	-0.0855	0.017	0.7824	4.92e-07	17_7459299_T_G	rs11078696	10894
17	8580609	A	G	0.0907	0.0204	0.9021	8.75e-06	17_8580609_A_G	rs4346241	14286
18	1508223	C	G	0.0549	0.0119	0.5287	3.96e-06	18_1508223_C_G	rs55843637	14286
18	74179338	C	G	0.2181	0.0466	0.9802	2.87e-06	18_74179338_C_G	rs71363004	11982
19	31385455	A	G	0.2249	0.0501	0.0212	7.16e-06	19_31385455_A_G	rs150193318	14286
19	55238516	T	G	0.242	0.0523	0.0489	3.71e-06	19_55238516_T_G	rs113582651	8911
21	22059297	C	G	-0.0585	0.0131	0.5068	7.98e-06	21_22059297_C_G	rs3064568	11538
21	37813355	G	GCCCCCA	0.0683	0.0148	0.591	3.93e-06	21_37813355_G_GCCCCCA	rs150258133	10894
22	38406782	A	C	0.0684	0.0121	0.3659	1.58e-08	22_38406782_A_C	rs139902	14285
chromosome	base_pair_location	effect_allele	other_allele	beta	standard_error	effect_allele_frequency	p_value	variant_id	rsid	n
2	79469060	T	C	0.1989	0.044	0.0317	6.17e-06	2_79469060_T_C	rs148518028	14296
2	162240222	A	G	0.2198	0.0497	0.0203	9.75e-06	2_162240222_A_G	rs143922263	14296
2	236974412	A	T	0.2915	0.0617	0.0134	2.31e-06	2_236974412_A_T	rs116193969	14296
3	756117	C	G	0.1956	0.0405	0.0299	1.37e-06	3_756117_C_G	rs116309267	14723
3	22458640	A	G	0.0533	0.012	0.56	8.93e-06	3_22458640_A_G	rs13100427	14296
3	45755730	T	G	-0.0598	0.0134	0.5219	8.09e-06	3_45755730_T_G	rs5019353	11743
3	46167911	G	GA	-0.1164	0.016	0.2388	3.46e-13	3_46167911_G_GA	rs36100613	10894
3	46457412	T	C	-0.5767	0.0184	0.8759	1.24e-215	3_46457412_T_C	rs113010081	14296
3	46459749	T	C	-0.2294	0.0415	0.0248	3.24e-08	3_46459749_T_C	rs140505982	13865
3	50167084	G	GTT	-0.173	0.0307	0.9381	1.75e-08	3_50167084_G_GTT	rs142129369	9343
3	63106417	T	C	0.0648	0.0146	0.2289	9.06e-06	3_63106417_T_C	rs66822987	14296
3	152777012	A	T	-0.1185	0.0265	0.9445	7.76e-06	3_152777012_A_T	rs9818901	14742
3	190832842	T	C	-0.188	0.0414	0.0228	5.6e-06	3_190832842_T_C	rs112846979	14296
4	38798935	T	C	0.0728	0.0143	0.2565	3.56e-07	4_38798935_T_C	rs5743614	12859
4	53951496	A	G	0.0869	0.019	0.1344	4.79e-06	4_53951496_A_G	rs111476793	12800
4	157055604	A	G	-0.2607	0.0552	0.0138	2.33e-06	4_157055604_A_G	rs78044056	13809
5	11317698	T	C	0.0743	0.0162	0.1598	4.51e-06	5_11317698_T_C	rs42279	14738
5	33775793	T	G	0.2123	0.0455	0.0284	3.07e-06	5_33775793_T_G	rs112315344	14255
6	22899548	T	C	0.0763	0.017	0.8565	7.18e-06	6_22899548_T_C	rs17792183	14296
6	124666261	T	G	0.0547	0.0123	0.3884	8.7e-06	6_124666261_T_G	rs141958785	14296
7	22212109	T	C	-0.2165	0.0478	0.9805	5.92e-06	7_22212109_T_C	rs112356872	14743
9	33460141	A	C	-0.0631	0.0142	0.6988	8.84e-06	9_33460141_A_C	rs3860989	11984
9	105528047	A	T	0.085	0.0186	0.8839	4.88e-06	9_105528047_A_T	rs10990301	14296
10	132716137	A	G	0.0833	0.0178	0.1323	2.87e-06	10_132716137_A_G	rs56131468	14296
11	30476151	T	TA	0.1906	0.0364	0.965	1.64e-07	11_30476151_T_TA	rs200664920	11342
12	52285090	A	G	0.1953	0.0416	0.0228	2.67e-06	12_52285090_A_G	rs143960014	14257
12	67722012	A	G	-0.0635	0.0125	0.6742	3.77e-07	12_67722012_A_G	rs1161092	14296
13	43555687	A	G	0.0672	0.015	0.7907	7.46e-06	13_43555687_A_G	rs11619402	14296
16	79338459	T	G	-0.1765	0.0374	0.9693	2.37e-06	16_79338459_T_G	rs72800563	14741
17	34421139	A	G	-0.0745	0.0138	0.2416	6.72e-08	17_34421139_A_G	rs1634503	14295
17	34819750	A	G	-0.4104	0.0173	0.1459	2.11e-124	17_34819750_A_G	rs8064426	14295
17	34945214	T	C	0.2321	0.0283	0.9406	2.38e-16	17_34945214_T_C	rs17692864	13662
19	18917908	T	C	0.2797	0.0551	0.0186	3.85e-07	19_18917908_T_C	rs137896358	12745
20	50372747	C	G	0.2133	0.0475	0.9802	7.1e-06	20_50372747_C_G	rs183450854	14737
20	57507885	A	G	-0.0715	0.0159	0.198	6.9e-06	20_57507885_A_G	rs6100282	12799
21	26966560	A	T	-0.0899	0.0196	0.8283	4.5e-06	21_26966560_A_T	rs4817032	10894
chromosome	base_pair_location	effect_allele	other_allele	beta	standard_error	effect_allele_frequency	p_value	variant_id	rsid	n
1	25261696	A	G	-0.0559	0.0122	0.4429	4.61e-06	1_25261696_A_G	rs10903115	14286
1	44253015	T	C	0.0744	0.0119	0.4677	4.05e-10	1_44253015_T_C	rs3828139	14286
1	88677329	A	G	0.2053	0.0411	0.0249	5.88e-07	1_88677329_A_G	rs147033439	14731
1	160773957	A	G	-0.0624	0.0118	0.4675	1.24e-07	1_160773957_A_G	rs11265488	14287
1	160803802	A	G	0.2122	0.0119	0.4066	3.99e-71	1_160803802_A_G	rs11265493	14287
1	233431752	T	C	-0.3154	0.0695	0.9868	5.68e-06	1_233431752_T_C	rs113798825	11273
2	49094515	T	C	0.1066	0.024	0.0652	8.93e-06	2_49094515_T_C	rs114344979	14724
2	62495209	A	G	0.0661	0.0117	0.4329	1.61e-08	2_62495209_A_G	rs4672486	14720
2	79554556	T	C	-0.0589	0.0123	0.4388	1.68e-06	2_79554556_T_C	rs1434219	14287
2	111846068	T	C	0.0704	0.0126	0.6994	2.31e-08	2_111846068_T_C	rs56272634	14729
3	112589458	A	G	-0.2705	0.0612	0.0131	9.87e-06	3_112589458_A_G	rs148214660	14287
3	167513752	A	T	0.1576	0.0353	0.9675	8.02e-06	3_167513752_A_T	rs73173072	14718
4	27611759	C	G	-0.0637	0.0139	0.2366	4.59e-06	4_27611759_C_G	rs1574847	14287
4	174530615	A	G	-0.1804	0.0337	0.0393	8.65e-08	4_174530615_A_G	rs114758826	14728
5	64185695	C	G	0.2056	0.0454	0.0192	5.94e-06	5_64185695_C_G	rs72756898	14734
5	96078542	T	C	0.2288	0.0497	0.0184	4.15e-06	5_96078542_T_C	rs78142752	14734
5	113042679	A	T	0.2783	0.0621	0.9887	7.41e-06	5_113042679_A_T	rs140189694	12934
5	152231724	T	TTGTGTG	-0.116	0.0251	0.0976	3.81e-06	5_152231724_T_TTGTGTG	rs142158359	10894
6	614064	A	G	-0.1074	0.0215	0.0794	5.87e-07	6_614064_A_G	rs6928352	14731
7	109234908	A	G	-0.3587	0.0807	0.007	8.8e-06	7_109234908_A_G	rs149826608	13156
8	3921805	A	G	0.0627	0.0134	0.6347	2.88e-06	8_3921805_A_G	rs2554697	11782
8	92927069	T	C	0.2308	0.052	0.9818	9.06e-06	8_92927069_T_C	rs145175118	14287
8	106570964	T	G	0.063	0.0138	0.248	4.99e-06	8_106570964_T_G	rs34826779	14287
8	140546637	G	GT	0.0718	0.0159	0.7846	6.31e-06	8_140546637_G_GT	rs33956003	11339
9	92856642	T	C	-0.3705	0.0763	0.9873	1.2e-06	9_92856642_T_C	rs10992054	12304
9	129557272	T	C	0.3046	0.0689	0.0304	9.83e-06	9_129557272_T_C	rs145111742	12304
10	95662408	T	C	0.2604	0.0584	0.9697	8.24e-06	10_95662408_T_C	rs61865960	11810
11	94575608	A	G	0.0768	0.0161	0.8167	1.84e-06	11_94575608_A_G	rs11020961	14287
11	126335329	A	G	-0.0702	0.0147	0.1876	1.79e-06	11_126335329_A_G	rs11220506	14729
12	111884608	T	C	0.116	0.0128	0.4764	1.27e-19	12_111884608_T_C	rs3184504	11784
16	48902293	A	C	-0.2146	0.047	0.0182	4.97e-06	16_48902293_A_C	rs149458216	14725
17	7088423	T	C	-0.0776	0.0125	0.6405	5.37e-10	17_7088423_T_C	rs72837690	14287
20	60283624	T	C	0.2642	0.059	0.0173	7.54e-06	20_60283624_T_C	rs149212182	12321
21	38144075	A	G	0.0905	0.0203	0.9052	8.27e-06	21_38144075_A_G	rs60006581	14724
22	17214005	A	G	0.1618	0.0348	0.9666	3.33e-06	22_17214005_A_G	rs139924614	14725
chromosome	base_pair_location	effect_allele	other_allele	beta	standard_error	effect_allele_frequency	p_value	variant_id	rsid	n
1	59140291	T	C	-0.0611	0.0134	0.7421	5.12e-06	1_59140291_T_C	rs17372980	14288
1	211450157	C	G	0.1978	0.0413	0.0203	1.67e-06	1_211450157_C_G	rs4278412	14725
2	122731427	A	G	0.109	0.0216	0.914	4.5e-07	2_122731427_A_G	rs138897138	14288
2	161368905	T	C	0.0541	0.0118	0.5003	4.55e-06	2_161368905_T_C	rs4664334	14288
3	3773438	A	G	0.0789	0.017	0.1353	3.46e-06	3_3773438_A_G	rs3967170	14721
3	20921481	A	G	-0.2655	0.0591	0.9784	7.04e-06	3_20921481_A_G	rs144949926	14288
4	7304426	T	G	0.3143	0.0687	0.9875	4.76e-06	4_7304426_T_G	rs12500563	10795
4	55046724	A	G	-0.0582	0.0125	0.4883	3.22e-06	4_55046724_A_G	rs9993874	12403
5	22143588	T	C	0.0707	0.0138	0.4128	3e-07	5_22143588_T_C	rs74794857	11760
6	10178951	T	C	-0.0504	0.0112	0.5049	6.8e-06	6_10178951_T_C	rs11755766	14735
7	29807677	T	G	0.1568	0.0335	0.0642	2.86e-06	7_29807677_T_G	rs200824954	10894
7	108543387	A	C	-0.1041	0.0235	0.0609	9.43e-06	7_108543387_A_C	rs7798473	14734
8	111799116	A	G	-0.1956	0.0442	0.0203	9.63e-06	8_111799116_A_G	rs149900704	14732
9	29426599	C	G	0.1458	0.0316	0.9638	3.95e-06	9_29426599_C_G	rs75626299	14728
13	45595067	A	C	0.064	0.012	0.4882	9.64e-08	13_45595067_A_C	rs9526031	14288
15	26829521	A	G	-0.0562	0.0121	0.3092	3.41e-06	15_26829521_A_G	rs8024256	14736
16	84304113	A	G	-0.0599	0.0123	0.6433	1.12e-06	16_84304113_A_G	rs404842	14287
17	66365155	T	G	-0.1269	0.0284	0.9543	7.88e-06	17_66365155_T_G	rs35864161	14735
19	57755822	A	G	0.0587	0.0131	0.3475	7.43e-06	19_57755822_A_G	rs34755276	12403
19	57861085	T	C	0.0686	0.0116	0.3648	3.34e-09	19_57861085_T_C	rs7250371	14722
20	30007295	T	C	-0.2717	0.0604	0.0134	6.85e-06	20_30007295_T_C	rs187640246	12792
20	44464356	T	C	0.3553	0.0437	0.0208	4.28e-16	20_44464356_T_C	rs117191103	14736
20	44606446	A	T	-0.1788	0.0268	0.9406	2.53e-11	20_44606446_A_T	rs73128569	14288
20	44746982	T	C	-0.4519	0.0126	0.2575	1.07e-281	20_44746982_T_C	rs1883832	14736
21	18103398	T	G	0.1632	0.0351	0.9648	3.33e-06	21_18103398_T_G	rs138739860	11979
22	45002809	A	G	0.1085	0.0205	0.8849	1.21e-07	22_45002809_A_G	rs12152184	12402
chromosome	base_pair_location	effect_allele	other_allele	beta	standard_error	effect_allele_frequency	p_value	variant_id	rsid	n
1	1103150	A	G	0.0695	0.0147	0.2776	2.27e-06	1_1103150_A_G	rs61768480	13670
1	179526214	T	C	0.1841	0.0313	0.0399	4.06e-09	1_179526214_T_C	rs61747728	14287
2	204776176	C	G	-0.0589	0.0122	0.4754	1.38e-06	2_204776176_C_G	rs13010492	13421
4	77211819	A	C	-0.0803	0.0151	0.2321	1.05e-07	4_77211819_A_C	rs138861398	11967
4	164762615	A	G	0.141	0.0292	0.1033	1.37e-06	4_164762615_A_G	rs74874989	9398
5	17157345	G	GT	0.1034	0.0232	0.8877	8.32e-06	5_17157345_G_GT	rs141298297	10894
5	176733341	A	G	-0.0683	0.0131	0.7003	1.85e-07	5_176733341_A_G	rs4073745	14287
6	4789310	T	TTTTG	0.2937	0.0615	0.9787	1.79e-06	6_4789310_T_TTTTG	rs200888937	10407
6	32019946	T	C	-0.0828	0.016	0.1538	2.28e-07	6_32019946_T_C	rs367364	14730
6	32600375	T	C	0.0973	0.0165	0.1469	3.7e-09	6_32600375_T_C	rs3104373	14735
7	50716017	T	C	0.0623	0.0124	0.6389	5.06e-07	7_50716017_T_C	rs2237450	14287
7	97499410	A	C	-0.1134	0.0245	0.9301	3.68e-06	7_97499410_A_C	rs17345759	14287
7	115257967	T	TA	-0.1734	0.039	0.958	8.74e-06	7_115257967_T_TA	rs5886779	8386
8	9173358	A	G	-0.0533	0.0119	0.4819	7.5e-06	8_9173358_A_G	rs7012814	14287
8	67386869	A	G	0.2987	0.0657	0.9884	5.46e-06	8_67386869_A_G	rs74796205	13800
9	27496604	T	C	0.1638	0.0334	0.9589	9.38e-07	9_27496604_T_C	rs17769062	14287
9	105614669	A	T	-0.4169	0.0806	0.9916	2.31e-07	9_105614669_A_T	rs192582121	11438
10	6251691	A	G	-0.1261	0.0256	0.0751	8.4e-07	10_6251691_A_G	rs117276991	14287
10	71211945	A	G	-0.0629	0.0132	0.7492	1.89e-06	10_71211945_A_G	rs12416520	14709
10	114454187	A	T	-0.1681	0.0352	0.0327	1.79e-06	10_114454187_A_T	rs60562286	14726
11	4281522	A	C	0.1465	0.0312	0.9341	2.66e-06	11_4281522_A_C	rs4910962	11760
11	60793651	C	G	0.1083	0.012	0.6328	1.8e-19	11_60793651_C_G	rs4939490	14735
11	60922561	C	G	0.1193	0.0126	0.6395	2.85e-21	11_60922561_C_G	rs674379	12835
11	102724025	A	G	-0.3109	0.0696	0.0109	7.93e-06	11_102724025_A_G	rs193245191	12290
11	127558155	A	G	-0.118	0.0265	0.9449	8.47e-06	11_127558155_A_G	rs78808574	14287
12	31688535	A	G	0.0569	0.0119	0.4361	1.74e-06	12_31688535_A_G	rs1259355	14287
12	74680262	A	T	-0.118	0.0265	0.0501	8.47e-06	12_74680262_A_T	rs7295476	14735
12	111884608	T	C	0.1427	0.0128	0.4764	7.29e-29	12_111884608_T_C	rs3184504	11784
12	125487245	A	G	-0.0613	0.0135	0.2804	5.61e-06	12_125487245_A_G	rs6488973	14722
12	129141888	A	G	-0.1418	0.032	0.9625	9.37e-06	12_129141888_A_G	rs7298384	14718
13	39003323	A	G	0.2374	0.0476	0.9826	6.12e-07	13_39003323_A_G	rs117516652	14248
14	93329692	T	C	-0.0588	0.0128	0.3206	4.35e-06	14_93329692_T_C	rs11622090	13236
17	37365138	A	G	-0.0679	0.015	0.7871	5.99e-06	17_37365138_A_G	rs16541	14287
18	45545720	A	G	-0.1199	0.0187	0.8853	1.44e-10	18_45545720_A_G	rs7242462	14287
19	48833608	A	G	0.1471	0.0313	0.9627	2.61e-06	19_48833608_A_G	rs4893	14735
chromosome	base_pair_location	effect_allele	other_allele	beta	standard_error	effect_allele_frequency	p_value	variant_id	rsid	n
2	227938476	A	T	-0.1796	0.0376	0.97	1.78e-06	2_227938476_A_T	rs72969761	14710
4	83120077	T	C	-0.0634	0.013	0.3879	1.08e-06	4_83120077_T_C	rs12648753	12402
7	153635380	A	C	0.0646	0.0134	0.2505	1.43e-06	7_153635380_A_C	rs9691968	14735
8	79635243	A	C	0.0602	0.0124	0.3374	1.2e-06	8_79635243_A_C	rs1483572	14287
9	33165305	T	TA	-0.0724	0.0152	0.7294	1.91e-06	9_33165305_T_TA	rs58960269	10894
11	60588500	A	T	-0.1548	0.0201	0.0931	1.34e-14	11_60588500_A_T	rs80197455	14733
11	60725886	A	C	0.1649	0.0338	0.965	1.07e-06	11_60725886_A_C	rs559282	14735
11	60763134	A	C	-0.6032	0.0134	0.2215	1.71e-305	11_60763134_A_C	rs11230555	14287
12	112007756	T	C	-0.1085	0.0131	0.5224	1.21e-16	12_112007756_T_C	rs653178	11784
chromosome	base_pair_location	effect_allele	other_allele	beta	standard_error	effect_allele_frequency	p_value	variant_id	rsid	n
1	19875930	A	T	-0.1578	0.0352	0.0675	7.36e-06	1_19875930_A_T	rs5010503	12404
1	101804329	T	C	-0.2176	0.0471	0.9829	3.84e-06	1_101804329_T_C	rs61782461	14286
1	155197602	C	G	-0.0566	0.012	0.4028	2.4e-06	1_155197602_C_G	rs2990246	14286
2	148430383	A	G	-0.1093	0.0232	0.0652	2.46e-06	2_148430383_A_G	rs59872649	14734
3	43423959	T	C	0.0757	0.0143	0.2607	1.2e-07	3_43423959_T_C	rs34027772	12403
3	45130725	T	C	-0.1738	0.0151	0.1811	1.18e-30	3_45130725_T_C	rs7618923	14286
3	45187785	C	G	0.303	0.0146	0.8212	1.14e-95	3_45187785_C_G	rs2276862	14730
3	58453757	T	C	-0.148	0.0312	0.0367	2.1e-06	3_58453757_T_C	rs35478654	14725
4	53951496	A	G	0.0895	0.0182	0.1339	8.76e-07	4_53951496_A_G	rs111476793	12790
5	2103391	C	G	-0.0781	0.0156	0.8283	5.55e-07	5_2103391_C_G	rs10044847	14719
5	72411335	A	G	-0.0738	0.0159	0.8367	3.46e-06	5_72411335_A_G	rs6452820	14286
6	622484	A	G	0.4223	0.0932	0.0078	5.87e-06	6_622484_A_G	rs115009171	10300
6	32602396	T	C	-0.0933	0.0118	0.6505	2.64e-15	6_32602396_T_C	rs9272226	14733
6	162326838	A	T	0.0957	0.0197	0.0969	1.19e-06	6_162326838_A_T	rs118116993	14286
7	56643150	G	GAC	-0.1132	0.0248	0.9115	5.01e-06	7_56643150_G_GAC	rs141653758	10894
7	89952215	A	C	-0.2509	0.0514	0.0133	1.05e-06	7_89952215_A_C	rs184033839	14246
8	27678341	A	T	0.1022	0.0227	0.8817	6.73e-06	8_27678341_A_T	rs59803571	10894
8	61937553	T	C	-0.0579	0.0119	0.6455	1.14e-06	8_61937553_T_C	rs6991332	14286
8	91776995	A	C	0.0507	0.0113	0.4982	7.23e-06	8_91776995_A_C	rs1463919	14285
9	21413803	C	G	-0.0616	0.0114	0.5862	6.53e-08	9_21413803_C_G	rs10964983	14724
9	35993938	T	C	-0.0504	0.0112	0.5023	6.8e-06	9_35993938_T_C	rs10465082	14733
11	17556914	T	G	0.0894	0.0201	0.0924	8.68e-06	11_17556914_T_G	rs35176543	14286
11	126188405	A	G	0.0816	0.0116	0.4097	2e-12	11_126188405_A_G	rs672806	14286
11	126261564	A	G	0.1221	0.0122	0.3187	1.4e-23	11_126261564_A_G	rs12290068	14726
12	15991375	C	G	0.2058	0.0461	0.9817	8.04e-06	12_15991375_C_G	rs111984955	14725
12	60829749	A	G	0.1654	0.037	0.9669	7.81e-06	12_60829749_A_G	rs17607930	14286
13	84915900	A	G	0.0609	0.0128	0.7179	1.96e-06	13_84915900_A_G	rs17078000	14286
14	59010649	T	C	-0.0541	0.0118	0.6294	4.55e-06	14_59010649_T_C	rs28535751	14733
15	58791416	T	G	-0.0923	0.0204	0.0938	6.05e-06	15_58791416_T_G	rs59752567	14730
16	66391749	A	C	0.2029	0.0458	0.0186	9.42e-06	16_66391749_A_C	rs11864674	14246
16	79183747	A	T	-0.0658	0.0134	0.2312	9.09e-07	16_79183747_A_T	rs12928188	14715
17	36021431	T	G	-0.1259	0.0279	0.0544	6.41e-06	17_36021431_T_G	rs75892552	14286
17	38720826	T	C	-0.1323	0.0277	0.0513	1.79e-06	17_38720826_T_C	rs74811341	14734
18	19991319	A	C	0.0737	0.0144	0.7965	3.09e-07	18_19991319_A_C	rs7506429	14286
19	11270867	T	C	-0.0619	0.0125	0.7187	7.35e-07	19_11270867_T_C	rs4804148	14734
20	18761853	A	G	0.4557	0.0968	0.0265	2.51e-06	20_18761853_A_G	rs146583535	8372
21	37270018	A	G	0.2325	0.051	0.0213	5.14e-06	21_37270018_A_G	rs2742145	11538
22	31852311	A	G	-0.1938	0.0409	0.9581	2.15e-06	22_31852311_A_G	rs191929998	9844
chromosome	base_pair_location	effect_allele	other_allele	beta	standard_error	effect_allele_frequency	p_value	variant_id	rsid	n
1	110474695	A	C	0.0775	0.0165	0.2211	2.64e-06	1_110474695_A_C	rs7538029	11335
1	110503296	T	C	0.1684	0.0118	0.4821	3.31e-46	1_110503296_T_C	rs17610659	14286
1	179682087	A	G	0.1439	0.031	0.044	3.45e-06	1_179682087_A_G	rs142421172	12840
1	190519358	T	C	0.0674	0.0152	0.185	9.24e-06	1_190519358_T_C	rs11806838	14286
2	8775320	T	C	0.0944	0.0196	0.1197	1.46e-06	2_8775320_T_C	rs11685487	14286
2	10646611	T	C	-0.0519	0.0114	0.5786	5.3e-06	2_10646611_T_C	rs846654	14707
2	27764122	T	C	0.0827	0.0173	0.1595	1.75e-06	2_27764122_T_C	rs116443177	12403
2	140484970	A	G	-0.2277	0.0496	0.9815	4.42e-06	2_140484970_A_G	rs115370595	13799
3	1456080	C	G	0.0888	0.0192	0.1075	3.75e-06	3_1456080_C_G	rs72997796	14286
3	47563522	A	T	0.1847	0.0412	0.9719	7.36e-06	3_47563522_A_T	rs188348611	12354
3	115295680	A	G	0.0778	0.0168	0.853	3.64e-06	3_115295680_A_G	rs76421506	14286
3	171430935	T	G	-0.0914	0.02	0.8992	4.88e-06	3_171430935_T_G	rs74849049	14286
4	13713646	C	G	-0.1189	0.026	0.0697	4.81e-06	4_13713646_C_G	rs78652121	12838
4	48122174	A	ATATGTATG	0.0701	0.015	0.3712	2.96e-06	4_48122174_A_ATATGTATG	rs145227560	10894
4	154438727	A	G	0.2238	0.0504	0.016	8.98e-06	4_154438727_A_G	rs116039112	14286
4	183461339	T	C	-0.1493	0.0329	0.0382	5.68e-06	4_183461339_T_C	rs75305583	14286
5	78775099	C	G	0.0583	0.0122	0.3043	1.76e-06	5_78775099_C_G	rs10042665	14727
5	174229899	T	C	-0.0802	0.018	0.1143	8.37e-06	5_174229899_T_C	rs3934571	14732
6	30075103	T	G	-0.075	0.0152	0.8323	8.05e-07	6_30075103_T_G	rs2523992	14734
6	90870805	CA	C	-0.0673	0.0147	0.464	4.69e-06	6_90870805_CA_C	rs11390042	10894
8	19590012	A	G	0.054	0.0122	0.3028	9.59e-06	8_19590012_A_G	rs7825914	14732
8	80715263	A	G	-0.061	0.0135	0.738	6.23e-06	8_80715263_A_G	rs12549430	14286
12	58388232	C	G	-0.0601	0.0124	0.6484	1.25e-06	12_58388232_C_G	rs1605333	13237
13	75660663	T	C	0.3234	0.0723	0.0106	7.71e-06	13_75660663_T_C	rs142902162	12898
14	58461604	T	C	-0.1225	0.0265	0.9466	3.79e-06	14_58461604_T_C	rs17734417	14723
14	78693608	A	G	0.1151	0.0239	0.936	1.47e-06	14_78693608_A_G	rs75869070	14715
15	45690795	A	T	-0.2096	0.046	0.9801	5.2e-06	15_45690795_A_T	rs28673875	14236
15	63787216	T	C	-0.2243	0.0503	0.9814	8.22e-06	15_63787216_T_C	rs34674345	14286
16	60437963	T	C	-0.199	0.0414	0.0231	1.53e-06	16_60437963_T_C	rs72783071	14247
18	3048453	A	T	0.1034	0.023	0.9329	6.94e-06	18_3048453_A_T	rs17638424	14715
18	45546185	A	G	-0.0872	0.0185	0.8823	2.43e-06	18_45546185_A_G	rs7227917	14286
19	58875573	C	G	-0.1989	0.0435	0.0348	4.82e-06	19_58875573_C_G	rs117591817	14286
chromosome	base_pair_location	effect_allele	other_allele	beta	standard_error	effect_allele_frequency	p_value	variant_id	rsid	n
1	202192624	A	G	0.0585	0.012	0.6022	1.09e-06	1_202192624_A_G	rs4950836	14288
2	233853187	A	G	0.0607	0.0126	0.2813	1.45e-06	2_233853187_A_G	rs72980022	14721
5	134508559	A	G	-0.0565	0.0116	0.587	1.11e-06	5_134508559_A_G	rs10479093	14712
11	34460472	A	T	-0.0639	0.012	0.345	1.01e-07	11_34460472_A_T	rs7943316	14731
11	34865133	A	G	-0.0671	0.0118	0.6342	1.3e-08	11_34865133_A_G	rs1509659	14732
12	11116082	T	G	0.1707	0.0133	0.7422	1.05e-37	12_11116082_T_G	rs11054089	14288
12	31381343	T	C	0.1016	0.0213	0.0812	1.84e-06	12_31381343_T_C	rs141192864	14728
15	63639416	T	C	0.0772	0.0114	0.4618	1.27e-11	15_63639416_T_C	rs72748935	14722
18	3479423	T	C	-0.0654	0.0134	0.3077	1.06e-06	18_3479423_T_C	rs60586299	14288
18	24286681	T	C	0.0568	0.0119	0.6369	1.81e-06	18_24286681_T_C	rs470841	14736
19	49203829	T	C	0.0831	0.0123	0.4156	1.42e-11	19_49203829_T_C	rs35106244	14288
20	23464311	A	G	0.0814	0.0145	0.1953	1.98e-08	20_23464311_A_G	rs34074361	14736
20	23810508	T	C	-0.6554	0.0149	0.8166	1.31e-305	20_23810508_T_C	rs11696133	14288
20	23952699	A	G	-0.0986	0.014	0.7668	1.88e-12	20_23952699_A_G	rs4815261	14288
20	24084648	A	G	-0.2494	0.0438	0.9789	1.24e-08	20_24084648_A_G	rs77415137	14736
20	24695916	T	C	-0.0783	0.0137	0.2362	1.09e-08	20_24695916_T_C	rs60746501	14288
21	18049996	T	C	-0.0572	0.0119	0.6243	1.53e-06	21_18049996_T_C	rs7275493	14727
chromosome	base_pair_location	effect_allele	other_allele	beta	standard_error	effect_allele_frequency	p_value	variant_id	rsid	n
1	6532317	A	G	-0.1881	0.0405	0.9747	3.41e-06	1_6532317_A_G	rs114359340	13651
1	161608256	T	C	-0.0639	0.0142	0.4952	6.8e-06	1_161608256_T_C	rs4047522	11768
1	172099857	A	G	-0.1436	0.0304	0.0402	2.32e-06	1_172099857_A_G	rs77915710	14742
1	179473273	T	C	-0.1358	0.0298	0.9547	5.19e-06	1_179473273_T_C	rs72704449	14295
2	19059082	A	C	-0.165	0.0362	0.9728	5.16e-06	2_19059082_A_C	rs71451021	14740
2	44117788	C	G	-0.1191	0.0248	0.9355	1.57e-06	2_44117788_C_G	rs111472651	14728
2	113835522	A	G	-0.0675	0.0126	0.5568	8.45e-08	2_113835522_A_G	rs11682107	12412
2	232254374	T	C	0.1351	0.0292	0.0806	3.72e-06	2_232254374_T_C	rs72985859	8297
3	1260482	C	G	-0.0569	0.012	0.3525	2.12e-06	3_1260482_C_G	rs1976172	14732
3	39307162	A	G	0.0941	0.0154	0.1671	9.94e-10	3_39307162_A_G	rs3732378	14740
3	70136592	T	G	0.0633	0.0122	0.3327	2.12e-07	3_70136592_T_G	rs35026817	14740
4	179539497	A	G	0.1479	0.0301	0.9343	8.94e-07	4_179539497_A_G	rs980364	9902
4	187139939	A	G	-0.0582	0.0114	0.4914	3.3e-07	4_187139939_A_G	rs12331618	14729
5	120396066	T	C	-0.0903	0.0193	0.89	2.89e-06	5_120396066_T_C	rs13167439	14295
5	176839890	T	G	-0.0681	0.0128	0.274	1.04e-07	5_176839890_T_G	rs2731674	14740
6	31351764	T	C	-0.0589	0.0117	0.6177	4.8e-07	6_31351764_T_C	rs2442752	14743
6	32418018	T	C	-0.0811	0.012	0.651	1.4e-11	6_32418018_T_C	rs6937696	14742
7	30524015	A	T	0.0597	0.012	0.4243	6.52e-07	7_30524015_A_T	rs2736723	14295
8	11391108	G	GAGGAGA	-0.0865	0.0189	0.1395	4.72e-06	8_11391108_G_GAGGAGA	rs146481940	11333
8	26741279	A	G	0.1968	0.0424	0.9744	3.46e-06	8_26741279_A_G	rs56397903	14743
8	131635787	A	G	-0.0867	0.0193	0.8632	7.05e-06	8_131635787_A_G	rs16904321	14295
9	81886673	C	G	0.1196	0.0263	0.9371	5.43e-06	9_81886673_C_G	rs77819349	14295
9	136155000	T	C	-0.1145	0.0166	0.1884	5.29e-12	9_136155000_T_C	rs635634	11792
11	120941125	T	C	0.0666	0.0149	0.7791	7.83e-06	11_120941125_T_C	rs56675723	12412
12	41381284	A	C	0.0563	0.012	0.6601	2.71e-06	12_41381284_A_C	rs712137	14737
12	79905558	A	C	0.0792	0.0158	0.1687	5.37e-07	12_79905558_A_C	rs10778675	14295
15	23001299	T	C	0.0666	0.015	0.8038	9e-06	15_23001299_T_C	rs36067349	14294
15	85657494	A	G	-0.1996	0.0432	0.0224	3.83e-06	15_85657494_A_G	rs117698194	13859
16	57167230	A	G	-0.1511	0.027	0.9463	2.19e-08	16_57167230_A_G	rs8052631	14295
16	57183274	A	G	-0.1935	0.0433	0.9764	7.87e-06	16_57183274_A_G	rs78751841	14723
16	57412802	C	G	0.2041	0.0118	0.424	4.99e-67	16_57412802_C_G	rs671623	14295
16	57508595	T	C	0.1129	0.0244	0.9372	3.71e-06	16_57508595_T_C	rs55896747	14734
18	59374764	T	C	0.0813	0.0179	0.1321	5.57e-06	18_59374764_T_C	rs73007244	14295
20	52569781	C	G	0.2442	0.0529	0.9812	3.91e-06	20_52569781_C_G	rs73137770	13808
21	25498266	T	C	0.1127	0.0254	0.0652	9.12e-06	21_25498266_T_C	rs9981489	14295
chromosome	base_pair_location	effect_allele	other_allele	beta	standard_error	effect_allele_frequency	p_value	variant_id	rsid	n
1	159176831	T	C	0.0661	0.0119	0.3809	2.78e-08	1_159176831_T_C	rs863004	14722
1	191712620	T	C	-0.2241	0.0502	0.9769	8.04e-06	1_191712620_T_C	rs75883619	14736
1	211439817	T	C	-0.1886	0.042	0.9791	7.11e-06	1_211439817_T_C	rs6700633	14726
2	167396150	CT	C	-0.2254	0.0453	0.9548	6.5e-07	2_167396150_CT_C	rs11428073	10894
3	45270029	A	G	0.0577	0.0128	0.2947	6.55e-06	3_45270029_A_G	rs6807587	14733
4	13514885	T	TA	0.195	0.0437	0.9688	8.11e-06	4_13514885_T_TA	rs147772671	11328
4	59689961	A	G	-0.0538	0.0117	0.5637	4.26e-06	4_59689961_A_G	rs2122155	14717
4	74527375	G	GATCAGAAA	0.1456	0.0265	0.9231	3.92e-08	4_74527375_G_GATCAGAAA	rs74377501	10894
4	74738469	T	C	-0.3134	0.0134	0.7638	5.65e-121	4_74738469_T_C	rs1366946	14730
5	122405522	A	G	0.0556	0.0124	0.3196	7.33e-06	5_122405522_A_G	rs7700661	14719
5	159394723	T	C	0.2626	0.0582	0.0157	6.42e-06	5_159394723_T_C	rs144747179	12591
5	177372616	T	G	0.3935	0.0869	0.009	5.95e-06	5_177372616_T_G	rs374636704	8911
6	54641812	A	G	-0.1047	0.0206	0.8675	3.72e-07	6_54641812_A_G	rs77914035	10893
7	115483444	T	C	0.1891	0.0426	0.9761	9.04e-06	7_115483444_T_C	rs144620567	14730
9	4396102	C	G	0.0822	0.0179	0.1691	4.39e-06	9_4396102_C_G	rs67797811	14288
10	13896867	T	C	0.2706	0.0601	0.0138	6.72e-06	10_13896867_T_C	rs146204850	13801
10	18285342	T	C	0.0518	0.0116	0.4633	7.99e-06	10_18285342_T_C	rs10508556	14735
10	65297720	A	C	0.0648	0.0126	0.321	2.71e-07	10_65297720_A_C	rs12770839	14724
11	20486401	A	G	0.123	0.0267	0.067	4.09e-06	11_20486401_A_G	rs10734292	11776
12	28799395	T	G	-0.2573	0.0582	0.0166	9.83e-06	12_28799395_T_G	rs118090102	12935
12	90180208	C	G	0.1982	0.0444	0.0196	8.05e-06	12_90180208_C_G	rs141276323	14728
12	125093430	T	G	0.066	0.0146	0.7719	6.17e-06	12_125093430_T_G	rs937341	14288
13	37854253	T	C	-0.365	0.0779	0.0146	2.79e-06	13_37854253_T_C	rs4474574	9555
14	35091527	A	C	-0.0719	0.0158	0.8268	5.35e-06	14_35091527_A_C	rs150441545	14288
15	81240669	A	G	-0.1443	0.0312	0.0405	3.75e-06	15_81240669_A_G	rs2280441	14735
16	4070065	CA	C	0.1132	0.0244	0.9167	3.5e-06	16_4070065_CA_C	rs34658406	11332
19	14808453	A	G	0.0583	0.0127	0.3161	4.42e-06	19_14808453_A_G	rs11880837	14288
21	39102421	C	G	-0.0564	0.012	0.3876	2.6e-06	21_39102421_C_G	rs2835916	14735
22	16564036	A	G	0.0976	0.0208	0.3429	2.7e-06	22_16564036_A_G	rs188111670	7743
22	33031339	A	G	-0.1533	0.0344	0.0337	8.33e-06	22_33031339_A_G	rs8136931	14736
chromosome	base_pair_location	effect_allele	other_allele	beta	standard_error	effect_allele_frequency	p_value	variant_id	rsid	n
1	44566391	A	G	-0.1609	0.0336	0.9671	1.68e-06	1_44566391_A_G	rs112202639	14744
1	181143447	C	G	-0.1436	0.0324	0.9616	9.33e-06	1_181143447_C_G	rs61811733	14738
2	3891773	A	G	0.0592	0.0127	0.7042	3.14e-06	2_3891773_A_G	rs1563171	14740
2	14400474	T	C	0.0536	0.0115	0.4864	3.15e-06	2_14400474_T_C	rs12476448	14737
2	57744868	C	G	-0.0539	0.0122	0.3617	9.96e-06	2_57744868_C_G	rs820963	14732
2	139887164	A	G	-0.1736	0.0393	0.9625	9.99e-06	2_139887164_A_G	rs2164693	14296
2	227559824	T	C	-0.2168	0.0482	0.9792	6.86e-06	2_227559824_T_C	rs76484468	14744
3	54104178	T	G	-0.0879	0.0182	0.1209	1.37e-06	3_54104178_T_G	rs12629593	14744
3	134227292	A	G	-0.0559	0.0124	0.3248	6.54e-06	3_134227292_A_G	rs3846056	14296
4	76808216	T	C	-0.6096	0.0619	0.9892	6.98e-23	4_76808216_T_C	rs72651343	14257
4	76910673	T	C	-0.5186	0.042	0.9732	5.02e-35	4_76910673_T_C	rs115140093	14744
4	77175245	T	C	0.0977	0.0136	0.246	6.78e-13	4_77175245_T_C	rs12646113	14743
4	112904535	A	G	0.1089	0.0209	0.0979	1.88e-07	4_112904535_A_G	rs72682331	14731
5	115740808	A	G	0.1295	0.0287	0.0442	6.42e-06	5_115740808_A_G	rs59465157	14744
6	31377978	T	C	0.1095	0.0196	0.1048	2.31e-08	6_31377978_T_C	rs2523495	14743
6	32516855	T	C	-0.2991	0.0606	0.9813	7.99e-07	6_32516855_T_C	rs71534595	11719
6	55774512	T	C	0.0677	0.0149	0.352	5.53e-06	6_55774512_T_C	rs56283616	10894
6	88557407	A	G	-0.0582	0.0121	0.6254	1.51e-06	6_88557407_A_G	rs12174864	14295
6	152726625	A	G	0.1456	0.0325	0.0363	7.46e-06	6_152726625_A_G	rs117298099	14725
7	3425301	T	C	-0.1765	0.0375	0.0284	2.52e-06	7_3425301_T_C	rs12155428	14733
8	62003730	A	G	-0.0789	0.0164	0.2555	1.5e-06	8_62003730_A_G	rs2349689	14296
9	4150061	C	G	-0.2858	0.062	0.012	4.03e-06	9_4150061_C_G	rs143796249	14296
9	84196490	T	C	-0.0548	0.0119	0.4567	4.12e-06	9_84196490_T_C	rs10481754	14296
10	1845059	T	C	-0.0567	0.0119	0.5587	1.89e-06	10_1845059_T_C	rs4367871	14296
11	33788499	A	G	0.1157	0.0254	0.0613	5.24e-06	11_33788499_A_G	rs7115485	14252
11	73731422	A	G	0.1175	0.025	0.929	2.6e-06	11_73731422_A_G	rs55732300	14730
11	116006514	T	C	0.1921	0.0421	0.0237	5.04e-06	11_116006514_T_C	rs11825923	14247
12	68597086	A	G	-0.06	0.013	0.7036	3.92e-06	12_68597086_A_G	rs741344	14296
12	111884608	T	C	0.1138	0.0131	0.4756	3.72e-18	12_111884608_T_C	rs3184504	11793
15	80065337	A	G	-0.0546	0.0118	0.5648	3.71e-06	15_80065337_A_G	rs1077965	14731
16	5063233	C	G	-0.1096	0.0242	0.9073	5.93e-06	16_5063233_C_G	rs11645285	11345
17	33794704	A	AC	0.0645	0.0145	0.6875	8.66e-06	17_33794704_A_AC	rs144219691	10894
19	10427721	A	T	-0.1358	0.0294	0.0495	3.86e-06	19_10427721_A_T	rs74956615	13671
19	11270867	T	C	-0.0629	0.013	0.7227	1.31e-06	19_11270867_T_C	rs4804148	14744
20	51942555	T	C	-0.1371	0.0309	0.0542	9.13e-06	20_51942555_T_C	rs62208309	14296
22	50774821	T	C	-0.1841	0.0376	0.9688	9.77e-07	22_50774821_T_C	rs150519056	13661
chromosome	base_pair_location	effect_allele	other_allele	beta	standard_error	effect_allele_frequency	p_value	variant_id	rsid	n
1	26395741	A	G	-0.0777	0.0165	0.1703	2.49e-06	1_26395741_A_G	rs60141220	13221
1	51541675	T	C	0.1566	0.0349	0.9575	7.22e-06	1_51541675_T_C	rs185516256	14288
1	181142796	A	C	0.1383	0.0309	0.0402	7.62e-06	1_181142796_A_C	rs2013836	14732
1	222852472	T	C	-0.1822	0.0409	0.9741	8.4e-06	1_222852472_T_C	rs17466177	14723
2	78400313	T	C	-0.1344	0.0302	0.9568	8.57e-06	2_78400313_T_C	rs115344667	14736
2	112444622	A	G	0.3893	0.0853	0.9892	5.02e-06	2_112444622_A_G	rs114013730	11961
2	153497193	T	C	0.2339	0.0528	0.9855	9.43e-06	2_153497193_T_C	rs12998222	13801
2	240244812	T	C	-0.1509	0.034	0.0385	9.07e-06	2_240244812_T_C	rs148828177	14732
3	114380762	A	T	-0.1549	0.0341	0.0325	5.56e-06	3_114380762_A_T	rs79378014	14734
3	188015332	C	G	0.2674	0.0518	0.9763	2.44e-07	3_188015332_C_G	rs62291421	12305
4	76916146	A	G	-0.1724	0.0118	0.6041	2.42e-48	4_76916146_A_G	rs6827617	14718
4	77130802	A	G	0.1821	0.0378	0.0278	1.45e-06	4_77130802_A_G	rs59148364	14721
4	77374393	T	C	-0.1975	0.0427	0.0216	3.74e-06	4_77374393_T_C	rs116470923	14736
4	119585039	A	G	0.1349	0.0297	0.9402	5.57e-06	4_119585039_A_G	rs374784992	11760
4	134362360	T	C	-0.0976	0.0209	0.0892	3.01e-06	4_134362360_T_C	rs112884138	14728
5	18009856	A	G	0.1535	0.0326	0.9608	2.49e-06	5_18009856_A_G	rs72747175	14730
6	32011678	A	G	-0.2236	0.047	0.9724	1.96e-06	6_32011678_A_G	rs2894233	11917
6	89498971	A	G	-0.0973	0.0185	0.1651	1.44e-07	6_89498971_A_G	rs72925566	11337
6	154177484	T	C	-0.0773	0.0164	0.165	2.44e-06	6_154177484_T_C	rs7750544	13644
7	101594247	T	C	0.5352	0.0705	0.0084	3.16e-14	7_101594247_T_C	rs75612655	12935
7	157911633	A	C	-0.1445	0.0314	0.951	4.19e-06	7_157911633_A_C	rs111787182	13224
8	70982905	T	C	0.1082	0.0214	0.9152	4.28e-07	8_70982905_T_C	rs78632565	14722
8	96176796	T	C	0.1175	0.025	0.9321	2.6e-06	8_96176796_T_C	rs7009937	14288
10	17590681	T	C	0.0901	0.019	0.1188	2.12e-06	10_17590681_T_C	rs4748380	14732
10	50895131	C	G	0.1915	0.0432	0.0233	9.3e-06	10_50895131_C_G	rs77516076	14730
10	64948684	T	C	-0.0815	0.0127	0.6875	1.39e-10	10_64948684_T_C	rs10733789	14287
10	104343428	A	C	-0.0646	0.0124	0.3172	1.89e-07	10_104343428_A_C	rs7475335	14735
11	22351553	A	G	-0.1162	0.025	0.9044	3.35e-06	11_22351553_A_G	rs111848253	11538
11	83554112	A	G	0.0609	0.0121	0.6028	4.83e-07	11_83554112_A_G	rs10898158	14288
12	43091649	T	C	-0.1497	0.033	0.0348	5.72e-06	12_43091649_T_C	rs2678131	14720
12	53150540	C	G	0.0607	0.0133	0.3069	5.02e-06	12_53150540_C_G	rs10876335	13240
12	111884608	T	C	0.1236	0.0132	0.4764	7.7e-21	12_111884608_T_C	rs3184504	11785
13	46456497	G	GTGCT	0.1109	0.0245	0.9117	6e-06	13_46456497_G_GTGCT	rs146418170	10894
13	53082648	A	G	0.154	0.034	0.0398	5.91e-06	13_53082648_A_G	rs371789589	12189
14	50775476	A	G	0.0571	0.012	0.4282	1.95e-06	14_50775476_A_G	rs12433317	14288
16	55366068	A	C	-0.239	0.0529	0.0224	6.24e-06	16_55366068_A_C	rs147096628	12935
17	3584167	T	C	-0.0654	0.0144	0.428	5.58e-06	17_3584167_T_C	rs222772	11538
17	34335694	T	C	-0.0882	0.0182	0.1205	1.26e-06	17_34335694_T_C	rs7222922	14726
17	71105507	A	G	-0.1763	0.0394	0.0292	7.65e-06	17_71105507_A_G	rs144908342	14727
20	4795382	A	G	-0.0599	0.0131	0.6525	4.82e-06	20_4795382_A_G	rs2245786	14721
20	17839484	A	G	-0.3323	0.0684	0.0117	1.18e-06	20_17839484_A_G	rs191536201	11194
20	41987913	T	C	0.1168	0.0258	0.9406	5.98e-06	20_41987913_T_C	rs17824652	14288
chromosome	base_pair_location	effect_allele	other_allele	beta	standard_error	effect_allele_frequency	p_value	variant_id	rsid	n
1	112467126	T	C	0.0601	0.0135	0.2633	8.51e-06	1_112467126_T_C	rs9429422	14288
1	211477063	T	C	0.2082	0.042	0.0209	7.15e-07	1_211477063_T_C	rs4279906	14717
2	167396150	CT	C	-0.1999	0.0449	0.9545	8.5e-06	2_167396150_CT_C	rs11428073	10894
3	56874033	A	G	-0.0768	0.0137	0.7593	2.07e-08	3_56874033_A_G	rs7636889	14733
3	124310529	T	TA	-0.107	0.0229	0.9061	2.98e-06	3_124310529_T_TA	rs141437550	11330
3	183850210	A	G	0.1844	0.0377	0.0265	1e-06	3_183850210_A_G	rs146553494	14733
4	6891435	A	G	0.0769	0.0153	0.1845	5e-07	4_6891435_A_G	rs11734099	14731
4	23807061	T	G	-0.118	0.0266	0.945	9.16e-06	4_23807061_T_G	rs28750249	14735
4	74863997	T	C	0.5063	0.0181	0.1127	3.52e-172	4_74863997_T_C	rs425535	14731
4	74880852	T	G	-0.1721	0.0276	0.0605	4.5e-10	4_74880852_T_G	rs79649467	14288
6	54641812	A	G	-0.1174	0.0206	0.8675	1.2e-08	6_54641812_A_G	rs77914035	10893
6	76351999	C	G	0.0631	0.013	0.2784	1.21e-06	6_76351999_C_G	rs2647400	14734
7	111992684	A	G	-0.0675	0.0151	0.8155	7.81e-06	7_111992684_A_G	rs7781261	14728
8	81858024	A	G	0.1153	0.0253	0.0709	5.18e-06	8_81858024_A_G	rs11779495	14288
8	106581528	A	T	-0.1058	0.0135	0.7312	4.61e-15	8_106581528_A_T	rs6993770	14288
8	144554731	T	C	0.0675	0.0147	0.2492	4.39e-06	8_144554731_T_C	rs2004100	13224
9	100684757	A	G	-0.0619	0.0121	0.6436	3.13e-07	9_100684757_A_G	rs3183927	14725
9	136939992	A	C	-0.1132	0.0156	0.3353	3.97e-13	9_136939992_A_C	rs10821552	9841
10	65077994	C	G	-0.1734	0.0117	0.5834	1.08e-49	10_65077994_C_G	rs7090111	14735
11	22351553	A	G	-0.1111	0.0249	0.9045	8.13e-06	11_22351553_A_G	rs111848253	11538
13	53109423	A	G	-0.1474	0.0322	0.9544	4.7e-06	13_53109423_A_G	rs140828666	12401
16	4070065	CA	C	0.1141	0.0246	0.9167	3.51e-06	16_4070065_CA_C	rs34658406	11332
16	26812516	T	G	0.0546	0.0122	0.3883	7.63e-06	16_26812516_T_G	rs916776	14287
16	64226202	A	C	0.0552	0.0123	0.6522	7.2e-06	16_64226202_A_C	rs7197943	14719
16	88582345	A	G	-0.19	0.0385	0.0309	8.01e-07	16_88582345_A_G	rs59312158	13672
19	14764810	A	G	-0.0601	0.0127	0.2925	2.22e-06	19_14764810_A_G	rs10403201	14730
22	16564036	A	G	0.0949	0.0209	0.3428	5.61e-06	22_16564036_A_G	rs188111670	7743
chromosome	base_pair_location	effect_allele	other_allele	beta	standard_error	effect_allele_frequency	p_value	variant_id	rsid	n
1	159175354	A	G	0.0816	0.0115	0.5554	1.29e-12	1_159175354_A_G	rs12075	14741
2	167396150	CT	C	-0.2774	0.0457	0.955	1.28e-09	2_167396150_CT_C	rs11428073	10894
4	74667328	T	C	-0.2873	0.027	0.0558	1.93e-26	4_74667328_T_C	rs74361503	14739
4	74711126	T	C	-0.4178	0.0118	0.5539	1.34e-274	4_74711126_T_C	rs13148728	14296
6	154079403	CAA	C	-0.0908	0.0188	0.1454	1.37e-06	6_154079403_CAA_C	rs145877975	11341
8	93838957	A	G	-0.3831	0.0799	0.0074	1.63e-06	8_93838957_A_G	rs182381042	12935
12	111973358	A	G	0.0655	0.0135	0.4781	1.22e-06	12_111973358_A_G	rs597808	11344
22	35739167	A	C	-0.3485	0.0719	0.9837	1.25e-06	22_35739167_A_C	rs377588320	10271
chromosome	base_pair_location	effect_allele	other_allele	beta	standard_error	effect_allele_frequency	p_value	variant_id	rsid	n
1	3823464	T	G	0.6177	0.1287	0.0057	1.59e-06	1_3823464_T_G	rs192119373	8829
1	161608256	T	C	-0.0645	0.0137	0.4962	2.5e-06	1_161608256_T_C	rs4047522	11760
1	192799276	A	G	0.0626	0.0138	0.6904	5.73e-06	1_192799276_A_G	rs10921271	12404
2	86977227	T	G	-0.2245	0.0488	0.981	4.22e-06	2_86977227_T_G	rs114033894	14287
2	204754353	T	C	0.057	0.0118	0.5214	1.36e-06	2_204754353_T_C	rs7600322	13849
2	231423737	T	C	0.0533	0.0119	0.3563	7.5e-06	2_231423737_T_C	rs79551873	14287
2	236906094	C	G	-0.0583	0.0131	0.264	8.57e-06	2_236906094_C_G	rs72991127	14287
2	242665455	A	G	0.0915	0.02	0.1125	4.76e-06	2_242665455_A_G	rs35435997	12791
3	46835250	T	C	0.0592	0.0134	0.706	9.97e-06	3_46835250_T_C	rs7429588	14285
3	57075894	A	G	-0.051	0.0114	0.4547	7.69e-06	3_57075894_A_G	rs11130569	14727
3	76525063	A	G	-0.0514	0.0114	0.4276	6.52e-06	3_76525063_A_G	rs6548432	14724
3	151541803	A	G	-0.0834	0.0176	0.1182	2.15e-06	3_151541803_A_G	rs62272916	14710
4	7148069	A	G	0.0586	0.0131	0.5255	7.7e-06	4_7148069_A_G	rs10008912	14287
4	76930776	A	C	-0.1419	0.0128	0.2629	1.47e-28	4_76930776_A_C	rs4241577	14724
4	160574480	T	C	0.1546	0.0332	0.0336	3.21e-06	4_160574480_T_C	rs80348644	14734
5	19287867	T	C	0.0728	0.0154	0.1625	2.28e-06	5_19287867_T_C	rs145607633	14287
6	3254080	A	AG	-0.0784	0.0175	0.1671	7.46e-06	6_3254080_A_AG	rs34965575	11334
6	29628883	C	G	0.0642	0.0144	0.8128	8.26e-06	6_29628883_C_G	rs2535260	14735
6	31269173	A	G	-0.0605	0.0115	0.4075	1.43e-07	6_31269173_A_G	rs9366778	14735
6	31423412	A	G	-0.1603	0.0342	0.0378	2.77e-06	6_31423412_A_G	rs181816009	11985
6	161088918	A	C	-0.0805	0.0144	0.1958	2.27e-08	6_161088918_A_C	rs783149	14287
6	161256529	A	G	-0.1452	0.0197	0.098	1.7e-13	6_161256529_A_G	rs12191307	14287
7	29049949	A	G	0.0562	0.0119	0.6566	2.33e-06	7_29049949_A_G	rs656739	14735
7	48859798	T	C	0.2705	0.0551	0.9851	9.14e-07	7_48859798_T_C	rs142119726	13800
9	94165889	T	G	0.0511	0.0115	0.5681	8.85e-06	9_94165889_T_G	rs1758695	14732
10	13400390	T	G	-0.1494	0.0338	0.0325	9.86e-06	10_13400390_T_G	rs113504136	14723
10	90756146	T	G	-0.052	0.0114	0.5056	5.08e-06	10_90756146_T_G	rs6586167	14735
10	107966626	A	G	-0.0758	0.0158	0.1611	1.61e-06	10_107966626_A_G	rs61875680	14287
11	7767109	T	C	0.2369	0.0532	0.0168	8.47e-06	11_7767109_T_C	rs192488790	13421
11	102612924	A	G	0.1686	0.0371	0.9563	5.51e-06	11_102612924_A_G	rs368022534	9256
12	11768143	T	G	0.223	0.0491	0.0204	5.58e-06	12_11768143_T_G	rs58524610	14287
12	111884608	T	C	0.1008	0.013	0.4744	8.92e-15	12_111884608_T_C	rs3184504	11784
12	128159229	T	C	-0.0559	0.0124	0.6535	6.54e-06	12_128159229_T_C	rs11059314	14287
14	54798313	A	G	0.259	0.0573	0.0138	6.18e-06	14_54798313_A_G	rs118106660	13800
14	74739091	A	T	-0.0574	0.0115	0.5236	6e-07	14_74739091_A_T	rs7149776	14286
16	1803589	T	C	0.1861	0.0385	0.028	1.34e-06	16_1803589_T_C	rs182152471	13667
16	79431853	C	G	-0.157	0.0343	0.9683	4.71e-06	16_79431853_C_G	rs4888966	14287
18	28624793	C	G	-0.2062	0.0465	0.9819	9.23e-06	18_28624793_C_G	rs75525140	14725
19	10427721	A	T	-0.1309	0.0286	0.049	4.72e-06	19_10427721_A_T	rs74956615	13662
20	2538467	A	C	0.2792	0.059	0.0133	2.22e-06	20_2538467_A_C	rs73606147	13379
20	20119931	A	C	-0.115	0.0244	0.9336	2.44e-06	20_20119931_A_C	rs62200304	14287
21	18734554	A	G	0.1821	0.0391	0.9758	3.2e-06	21_18734554_A_G	rs73194812	14730
21	45024252	T	C	-0.0588	0.0126	0.5804	3.06e-06	21_45024252_T_C	rs73367822	11760
chromosome	base_pair_location	effect_allele	other_allele	beta	standard_error	effect_allele_frequency	p_value	variant_id	rsid	n
2	41864408	T	C	-0.0591	0.0125	0.4361	2.27e-06	2_41864408_T_C	rs10191831	12403
2	52227365	A	AT	-0.0733	0.0165	0.8131	8.9e-06	2_52227365_A_AT	rs34051945	11326
2	113834459	T	G	0.0586	0.013	0.4047	6.55e-06	2_113834459_T_G	rs35107184	11759
2	168312525	A	G	-0.1726	0.0381	0.0313	5.89e-06	2_168312525_A_G	rs116540722	14735
2	230256586	A	G	0.1016	0.0117	0.5359	3.83e-18	2_230256586_A_G	rs207671	14287
2	230309360	T	G	0.132	0.0132	0.7027	1.52e-23	2_230309360_T_G	rs35032874	14287
2	230596917	A	T	0.213	0.0123	0.6507	3.5e-67	2_230596917_A_T	rs62193248	14287
3	69959680	A	G	-0.108	0.0244	0.9404	9.59e-06	3_69959680_A_G	rs62253189	14718
3	99306038	A	G	0.2476	0.0554	0.9884	7.85e-06	3_99306038_A_G	rs116794986	14735
3	139639117	T	C	-0.0652	0.0142	0.7033	4.4e-06	3_139639117_T_C	rs9289590	12404
4	103188709	T	C	0.1066	0.0233	0.0697	4.76e-06	4_103188709_T_C	rs13107325	14732
4	160466825	C	G	-0.0584	0.0128	0.697	5.05e-06	4_160466825_C_G	rs11725578	14287
6	32953148	A	G	0.2266	0.0502	0.0157	6.36e-06	6_32953148_A_G	rs74890918	14287
7	25386238	A	C	-0.0734	0.0164	0.1553	7.62e-06	7_25386238_A_C	rs7809355	14287
7	152385669	C	G	-0.1281	0.0274	0.942	2.94e-06	7_152385669_C_G	rs117343254	14287
9	113330834	A	C	0.1346	0.0298	0.9589	6.28e-06	9_113330834_A_C	rs77209370	14231
11	1681922	A	C	-0.0552	0.0124	0.6266	8.52e-06	11_1681922_A_C	rs7123587	13222
11	119661317	C	G	0.0808	0.0175	0.1236	3.89e-06	11_119661317_C_G	rs10892466	14732
12	31458615	T	C	-0.2481	0.0537	0.0138	3.84e-06	12_31458615_T_C	rs116179073	13800
12	56375881	T	C	0.0566	0.0125	0.3128	5.95e-06	12_56375881_T_C	rs773112	14287
13	58788135	A	G	-0.0531	0.0118	0.646	6.8e-06	13_58788135_A_G	rs9597690	14720
14	69282887	T	C	0.0528	0.0112	0.4849	2.43e-06	14_69282887_T_C	rs194746	14723
14	95752666	T	C	0.0879	0.0186	0.1139	2.29e-06	14_95752666_T_C	rs75685422	14287
17	47247257	T	C	0.0918	0.0184	0.1074	6.07e-07	17_47247257_T_C	rs28689968	14733
18	3722038	A	G	-0.0664	0.0142	0.2533	2.92e-06	18_3722038_A_G	rs1133851	14286
20	4054373	A	G	-0.1742	0.0389	0.0257	7.53e-06	20_4054373_A_G	rs116927267	14734
21	28101979	T	G	0.0718	0.0152	0.1718	2.32e-06	21_28101979_T_G	rs9967959	14731
21	42536246	C	G	0.0757	0.0129	0.289	4.41e-09	21_42536246_C_G	rs6517655	14287
21	42619544	A	C	0.0576	0.0118	0.3578	1.05e-06	21_42619544_A_C	rs2837988	14733
chromosome	base_pair_location	effect_allele	other_allele	beta	standard_error	effect_allele_frequency	p_value	variant_id	rsid	n
1	3058233	T	C	0.0629	0.0138	0.4364	5.17e-06	1_3058233_T_C	rs2742666	11348
1	153337943	A	G	-0.1726	0.0137	0.2623	2.15e-36	1_153337943_A_G	rs3014874	14294
1	153390202	T	G	0.1501	0.0194	0.1069	1.02e-14	1_153390202_T_G	rs61803119	14295
1	245480237	C	G	-0.1188	0.0258	0.0622	4.13e-06	1_245480237_C_G	rs59538998	14295
2	125135589	T	C	-0.0622	0.0133	0.7266	2.92e-06	2_125135589_T_C	rs13384799	14295
2	142499805	G	GT	0.0667	0.0138	0.5473	1.34e-06	2_142499805_G_GT	rs71301751	10894
2	227300526	A	G	-0.411	0.0911	0.0085	6.44e-06	2_227300526_A_G	rs150886675	9876
3	60071129	T	C	-0.0784	0.0174	0.8611	6.61e-06	3_60071129_T_C	rs17325940	14735
3	152573197	T	C	-0.0936	0.0203	0.0955	4.01e-06	3_152573197_T_C	rs56268787	14737
3	174824333	A	C	0.194	0.0423	0.0217	4.51e-06	3_174824333_A_C	rs150015576	14740
4	12920594	T	C	-0.0604	0.0119	0.613	3.86e-07	4_12920594_T_C	rs2056031	14739
4	16409999	A	G	-0.0737	0.0165	0.1925	7.94e-06	4_16409999_A_G	rs1846881	12212
5	39597187	A	C	-0.2114	0.0467	0.0217	5.99e-06	5_39597187_A_C	rs140298956	14295
6	162936116	CT	C	0.0644	0.0145	0.3857	8.94e-06	6_162936116_CT_C	rs11394289	10894
7	75133433	A	C	0.3059	0.0665	0.983	4.22e-06	7_75133433_A_C	rs191808657	12412
7	81211709	T	C	0.1795	0.0395	0.9721	5.51e-06	7_81211709_T_C	rs117923478	14295
8	12823671	T	C	0.0664	0.0148	0.7902	7.24e-06	8_12823671_T_C	rs2946493	14295
8	123985708	A	G	0.0555	0.0118	0.5633	2.56e-06	8_123985708_A_G	rs3802266	14740
9	27275548	A	C	0.1301	0.0294	0.0558	9.64e-06	9_27275548_A_C	rs369132765	12194
11	31879143	A	G	-0.2529	0.0534	0.0156	2.18e-06	11_31879143_A_G	rs78800546	14295
12	96571503	T	C	0.1884	0.0407	0.0246	3.67e-06	12_96571503_T_C	rs112956934	14737
13	28488960	CA	C	0.0731	0.0161	0.2372	5.62e-06	13_28488960_CA_C	rs138697194	10893
14	59990514	T	C	-0.1396	0.0293	0.9492	1.89e-06	14_59990514_T_C	rs112988802	12851
16	4602209	A	G	0.1806	0.0345	0.0379	1.65e-07	16_4602209_A_G	rs147302029	13649
16	79653201	T	C	0.1621	0.0366	0.0315	9.47e-06	16_79653201_T_C	rs113955692	14295
18	3896518	A	C	0.0805	0.018	0.129	7.74e-06	18_3896518_A_C	rs61742155	14729
19	4247567	C	G	0.0865	0.0183	0.191	2.28e-06	19_4247567_C_G	rs138439507	11537
20	43028037	A	G	-0.0583	0.0123	0.3511	2.14e-06	20_43028037_A_G	rs2425640	14741
22	17406250	T	C	0.2064	0.0425	0.0239	1.19e-06	22_17406250_T_C	rs55783131	14728
22	18032226	A	G	0.0617	0.0125	0.6296	7.97e-07	22_18032226_A_G	rs174344	14295
chromosome	base_pair_location	effect_allele	other_allele	beta	standard_error	effect_allele_frequency	p_value	variant_id	rsid	n
1	85295202	A	G	-0.1614	0.0352	0.9664	4.53e-06	1_85295202_A_G	rs12407505	14735
1	100098055	A	G	-0.0614	0.0128	0.3002	1.61e-06	1_100098055_A_G	rs834971	14728
1	193891487	T	C	-0.3528	0.079	0.984	7.98e-06	1_193891487_T_C	rs79439490	8334
2	32584586	A	G	0.2133	0.0482	0.0218	9.63e-06	2_32584586_A_G	rs142585344	13809
3	7913293	A	G	0.0838	0.0187	0.1237	7.42e-06	3_7913293_A_G	rs75715636	14296
3	77503817	A	AT	-0.2986	0.0668	0.9886	7.82e-06	3_77503817_A_AT	rs147710009	11337
3	132162249	A	G	-0.0927	0.0199	0.1012	3.19e-06	3_132162249_A_G	rs112126444	14735
4	27730465	T	G	0.1372	0.0305	0.0459	6.85e-06	4_27730465_T_G	rs3846346	14729
4	39457617	A	G	0.0837	0.0124	0.3415	1.48e-11	4_39457617_A_G	rs13103023	14296
4	61879934	A	G	0.0586	0.0129	0.3096	5.56e-06	4_61879934_A_G	rs140276495	14296
5	54847098	T	C	-0.1014	0.0221	0.9175	4.47e-06	5_54847098_T_C	rs12520287	14296
5	161543116	A	G	-0.0802	0.0178	0.8026	6.62e-06	5_161543116_A_G	rs12520033	11341
6	8777463	A	C	-0.0675	0.0148	0.2516	5.1e-06	6_8777463_A_C	rs4483036	12412
6	139955012	A	AT	-0.1207	0.0268	0.93	6.68e-06	6_139955012_A_AT	rs141949743	11338
6	168606201	T	C	-0.136	0.0297	0.0418	4.67e-06	6_168606201_T_C	rs12110436	14743
7	17445553	T	C	0.1992	0.0421	0.9777	2.23e-06	7_17445553_T_C	rs145274424	14735
7	101569302	T	C	-0.0623	0.0135	0.2503	3.93e-06	7_101569302_T_C	rs2906655	14743
8	59382715	A	G	-0.1055	0.0123	0.3458	9.72e-18	8_59382715_A_G	rs7005978	14744
9	18148302	A	G	0.073	0.0156	0.1762	2.88e-06	9_18148302_A_G	rs79110990	14295
9	82082569	A	T	-0.1352	0.0299	0.0429	6.13e-06	9_82082569_A_T	rs12342925	14744
9	84435749	A	G	0.2151	0.0456	0.0203	2.39e-06	9_84435749_A_G	rs35836706	14734
9	136095770	C	G	0.1199	0.0247	0.0898	1.21e-06	9_136095770_C_G	rs11244038	11786
10	61186227	T	C	-0.1293	0.0286	0.0497	6.16e-06	10_61186227_T_C	rs141140791	14733
11	5610048	T	C	0.2325	0.0488	0.9812	1.89e-06	11_5610048_T_C	rs191522330	14738
11	114495920	T	C	0.0621	0.0132	0.6316	2.54e-06	11_114495920_T_C	rs1671812	12412
12	20656675	A	G	-0.2706	0.0607	0.0119	8.27e-06	12_20656675_A_G	rs80023023	12935
12	76644195	A	G	-0.2295	0.0492	0.0198	3.09e-06	12_76644195_A_G	rs142067135	13809
12	91080475	A	G	-0.0767	0.0166	0.1923	3.83e-06	12_91080475_A_G	rs10777251	12411
12	108147245	T	C	0.1024	0.0222	0.9158	3.98e-06	12_108147245_T_C	rs76708593	14296
13	85357827	T	C	0.2161	0.0471	0.0209	4.47e-06	13_85357827_T_C	rs17326790	14741
14	38084604	T	C	-0.2079	0.0466	0.0225	8.14e-06	14_38084604_T_C	rs117438391	13868
14	64892172	A	G	-0.1442	0.0323	0.0425	8.03e-06	14_64892172_A_G	rs145434248	14296
15	59188192	T	C	0.2583	0.0564	0.0178	4.65e-06	15_59188192_T_C	rs117398067	14744
19	5851801	A	G	0.0674	0.0141	0.2338	1.75e-06	19_5851801_A_G	rs2306969	14739
19	49206172	T	C	-0.1661	0.0118	0.445	5.31e-45	19_49206172_T_C	rs516246	14744
22	46332463	T	C	-0.1634	0.0362	0.0368	6.37e-06	22_46332463_T_C	rs111914842	13667
chromosome	base_pair_location	effect_allele	other_allele	beta	standard_error	effect_allele_frequency	p_value	variant_id	rsid	n
1	188302601	G	GT	-0.0756	0.0162	0.769	3.06e-06	1_188302601_G_GT	rs145319387	10893
1	203746507	A	G	-0.1747	0.036	0.037	1.22e-06	1_203746507_A_G	rs145127946	14295
1	216837226	T	G	-0.1557	0.0318	0.0383	9.77e-07	1_216837226_T_G	rs10495032	14720
2	27730940	T	C	0.1323	0.0119	0.3977	1.03e-28	2_27730940_T_C	rs1260326	14730
2	40402664	A	G	0.1419	0.0313	0.8998	5.8e-06	2_40402664_A_G	rs183222959	11538
3	11689679	T	C	-0.0568	0.012	0.4644	2.21e-06	3_11689679_T_C	rs7610704	14295
3	71944243	A	G	0.0571	0.0126	0.3387	5.85e-06	3_71944243_A_G	rs13062487	14295
3	100519020	T	C	-0.2149	0.0479	0.9794	7.24e-06	3_100519020_T_C	rs17284047	14743
4	45023201	A	G	0.0619	0.0138	0.7357	7.27e-06	4_45023201_A_G	rs7442192	14295
5	55882435	T	C	-0.063	0.0136	0.2698	3.62e-06	5_55882435_T_C	rs4700382	14295
5	84356011	T	C	-0.0881	0.019	0.8922	3.54e-06	5_84356011_T_C	rs60277384	14742
5	107955452	C	G	-0.0608	0.0135	0.2555	6.68e-06	5_107955452_C_G	rs35852631	14730
7	1194526	T	C	0.0659	0.0149	0.203	9.74e-06	7_1194526_T_C	rs12532101	14295
7	73030175	A	G	-0.1609	0.0176	0.1297	6.13e-20	7_73030175_A_G	rs13229619	14743
7	114309511	T	C	-0.2003	0.0448	0.0209	7.79e-06	7_114309511_T_C	rs79789860	14729
8	9173209	A	G	-0.0605	0.012	0.4812	4.61e-07	8_9173209_A_G	rs7012637	14295
8	30545827	A	G	0.0678	0.0151	0.1998	7.12e-06	8_30545827_A_G	rs8191009	14295
8	135756557	A	G	-0.3467	0.0784	0.01	9.77e-06	8_135756557_A_G	rs7834283	9555
9	132338678	A	G	0.1208	0.0266	0.9316	5.59e-06	9_132338678_A_G	rs374354803	12198
10	11862075	C	G	-0.0595	0.0134	0.5772	8.98e-06	10_11862075_C_G	rs7083293	12412
10	127847758	A	G	-0.3801	0.0749	0.0104	3.88e-07	10_127847758_A_G	rs188758663	11668
11	76480255	T	C	-0.0689	0.0145	0.2168	2.02e-06	11_76480255_T_C	rs12290350	14295
12	47198899	A	C	-0.0812	0.0147	0.795	3.32e-08	12_47198899_A_C	rs2429473	14295
18	72826607	A	G	-0.2215	0.0444	0.031	6.08e-07	18_72826607_A_G	rs72965996	13808
19	49260677	A	C	0.1627	0.013	0.501	6.15e-36	19_49260677_A_C	rs838131	14294
21	33860969	T	C	-0.2352	0.0455	0.0232	2.35e-07	21_33860969_T_C	rs142603673	14252
21	37867322	A	C	0.0758	0.0169	0.8308	7.28e-06	21_37867322_A_C	rs9974115	14295
22	20883740	T	G	0.1978	0.0444	0.9786	8.39e-06	22_20883740_T_G	rs149561599	13869
chromosome	base_pair_location	effect_allele	other_allele	beta	standard_error	effect_allele_frequency	p_value	variant_id	rsid	n
1	146522722	T	C	0.0708	0.0136	0.7502	1.93e-07	1_146522722_T_C	rs671205	14287
1	176974037	T	C	0.0725	0.0161	0.8402	6.7e-06	1_176974037_T_C	rs72720704	14287
1	180583036	A	G	0.0746	0.0167	0.1462	7.93e-06	1_180583036_A_G	rs10737349	14286
1	205812500	A	G	-0.2386	0.0534	0.0154	7.89e-06	1_205812500_A_G	rs138865481	13800
2	121962947	T	G	0.0941	0.0185	0.8733	3.65e-07	2_121962947_T_G	rs6753743	14287
2	190446541	C	G	0.1163	0.0131	0.2897	6.82e-19	2_190446541_C_G	rs3811621	14286
3	64683150	A	G	-0.0549	0.0124	0.3489	9.54e-06	3_64683150_A_G	rs9859317	14287
4	40142535	T	C	0.0685	0.0144	0.2406	1.97e-06	4_40142535_T_C	rs794007	12844
4	61224008	T	G	-0.0552	0.0124	0.2859	8.52e-06	4_61224008_T_G	rs62307586	14735
4	124325226	A	T	-0.1845	0.0389	0.9748	2.11e-06	4_124325226_A_T	rs11930290	12848
5	132484429	T	C	0.0513	0.0115	0.4217	8.16e-06	5_132484429_T_C	rs4958089	14735
5	146629145	A	G	0.1704	0.0348	0.0295	9.75e-07	5_146629145_A_G	rs34551523	14730
5	176814656	A	G	-0.0653	0.0135	0.2766	1.32e-06	5_176814656_A_G	rs33921462	14287
6	31175118	A	C	-0.2224	0.0479	0.0191	3.43e-06	6_31175118_A_C	rs181409232	12846
6	81343345	A	G	-0.0768	0.0166	0.8634	3.72e-06	6_81343345_A_G	rs12195292	14710
7	12540548	C	G	0.1059	0.0222	0.1002	1.84e-06	7_12540548_C_G	rs370203222	11759
7	104141309	A	C	0.0936	0.0206	0.9039	5.53e-06	7_104141309_A_C	rs4730018	14287
8	19386357	A	T	-0.291	0.0653	0.0117	8.34e-06	8_19386357_A_T	rs117963256	12304
11	106531034	A	G	0.2362	0.0507	0.0187	3.18e-06	11_106531034_A_G	rs118177380	14287
11	111082782	T	C	0.4343	0.0981	0.0113	9.55e-06	11_111082782_T_C	rs57479285	7424
11	115871001	A	T	-0.415	0.089	0.0141	3.12e-06	11_115871001_A_T	rs75271339	9947
12	4493715	CA	C	0.0804	0.0149	0.2892	6.82e-08	12_4493715_CA_C	rs66486362	10893
13	103962376	A	G	0.1957	0.0437	0.022	7.53e-06	13_103962376_A_G	rs145628723	14238
14	102593982	T	TTA	0.2262	0.0467	0.9785	1.27e-06	14_102593982_T_TTA	rs200350335	10852
16	83137317	T	C	-0.056	0.0119	0.4938	2.53e-06	16_83137317_T_C	rs11150539	14287
18	56254394	C	G	-0.0559	0.0123	0.7034	5.5e-06	18_56254394_C_G	rs9950230	14726
20	52731402	A	T	0.0907	0.0134	0.706	1.3e-11	20_52731402_A_T	rs6127099	14287
21	21059864	A	G	0.0693	0.0153	0.8386	5.91e-06	21_21059864_A_G	rs2825747	14735
22	18002038	A	G	0.1228	0.0257	0.0941	1.77e-06	22_18002038_A_G	rs368215473	9397
22	22238107	T	C	0.0803	0.0166	0.1851	1.32e-06	22_22238107_T_C	rs35590112	12386
chromosome	base_pair_location	effect_allele	other_allele	beta	standard_error	effect_allele_frequency	p_value	variant_id	rsid	n
4	70058335	A	C	-0.0728	0.015	0.2193	1.21e-06	4_70058335_A_C	rs4326078	11789
4	81164723	T	C	0.5159	0.0126	0.3173	1.79e-305	4_81164723_T_C	rs1458038	11788
4	81189504	C	G	0.1625	0.0284	0.9344	1.05e-08	4_81189504_C_G	rs3796603	11784
4	81544248	A	G	-0.3522	0.0524	0.0174	1.8e-11	4_81544248_A_G	rs75936934	11302
6	39710570	T	C	0.1185	0.0249	0.0828	1.95e-06	6_39710570_T_C	rs305897	11341
12	48680454	A	G	0.509	0.1062	0.006	1.64e-06	12_48680454_A_G	rs112790107	9845
13	62081113	A	G	0.0826	0.0169	0.8353	1.02e-06	13_62081113_A_G	rs73212350	11787
16	62005709	A	G	-0.1197	0.0249	0.0816	1.53e-06	16_62005709_A_G	rs56391958	11341
chromosome	base_pair_location	effect_allele	other_allele	beta	standard_error	effect_allele_frequency	p_value	variant_id	rsid	n
1	6546418	A	C	0.1083	0.024	0.081	6.41e-06	1_6546418_A_C	rs67811337	13222
1	78494817	A	T	0.1313	0.0293	0.9568	7.42e-06	1_78494817_A_T	rs77584520	14731
1	159890969	A	G	0.0725	0.0129	0.4738	1.91e-08	1_159890969_A_G	rs55633025	12404
1	236377861	A	C	-0.2426	0.0547	0.9835	9.2e-06	1_236377861_A_C	rs112538528	13305
2	8442736	C	G	0.0554	0.0119	0.382	3.23e-06	2_8442736_C_G	rs186975	14703
2	36270546	A	G	-0.1207	0.0266	0.0513	5.69e-06	2_36270546_A_G	rs113877570	14729
2	65602149	T	C	-0.0746	0.0115	0.4771	8.76e-11	2_65602149_T_C	rs1866051	14732
2	118571901	G	GT	-0.1241	0.0276	0.9369	6.91e-06	2_118571901_G_GT	rs34860327	11341
3	128381886	T	G	-0.1061	0.0119	0.6093	4.84e-19	3_128381886_T_G	rs7624160	14719
3	141150026	A	G	0.0611	0.0129	0.5605	2.18e-06	3_141150026_A_G	rs7625643	12404
3	170851052	A	G	-0.1569	0.0338	0.9624	3.45e-06	3_170851052_A_G	rs61792394	14286
4	442232	A	C	0.0986	0.022	0.8422	7.4e-06	4_442232_A_C	rs57080649	10894
4	55408999	T	C	0.0833	0.016	0.8361	1.93e-07	4_55408999_T_C	rs218265	14731
4	57902945	A	T	0.0539	0.0117	0.4587	4.09e-06	4_57902945_A_T	rs1277312	14719
4	105806108	A	T	0.2206	0.0324	0.9647	9.85e-12	4_105806108_A_T	rs144317085	14722
4	185989605	A	C	-0.2276	0.0504	0.0242	6.31e-06	4_185989605_A_C	rs184038883	12790
5	1282319	A	C	-0.1191	0.0128	0.3326	1.34e-20	5_1282319_A_C	rs7726159	14733
5	6289394	T	C	0.0603	0.0127	0.3741	2.05e-06	5_6289394_T_C	rs1379304	14286
6	18758144	T	C	0.0959	0.0202	0.9089	2.06e-06	6_18758144_T_C	rs139721800	14715
6	41985436	T	C	0.0643	0.0136	0.2577	2.27e-06	6_41985436_T_C	rs9381118	14285
6	77907355	T	C	-0.0559	0.0117	0.4699	1.77e-06	6_77907355_T_C	rs6453962	14732
6	91008027	A	C	0.0676	0.0128	0.326	1.28e-07	6_91008027_A_C	rs6925032	14286
6	155496339	A	G	0.1031	0.0232	0.0686	8.83e-06	6_155496339_A_G	rs11961049	14724
7	3914756	A	G	-0.0749	0.0147	0.1924	3.48e-07	7_3914756_A_G	rs28533776	14731
8	29348124	T	C	0.3667	0.0815	0.0086	6.81e-06	8_29348124_T_C	rs117040659	14286
9	243950	T	C	0.1812	0.0386	0.026	2.68e-06	9_243950_T_C	rs192857133	14727
9	9191493	C	G	0.1102	0.0244	0.0668	6.29e-06	9_9191493_C_G	rs35977476	14725
9	10640144	A	G	-0.1429	0.0299	0.9571	1.76e-06	9_10640144_A_G	rs57191857	14734
9	94348687	T	C	-0.0851	0.0186	0.1096	4.76e-06	9_94348687_T_C	rs12338549	14719
9	128715755	CA	C	0.0651	0.0146	0.6356	8.24e-06	9_128715755_CA_C	rs35262454	10894
9	129753010	A	G	0.0529	0.0116	0.4437	5.11e-06	9_129753010_A_G	rs55646869	14703
10	101403323	T	C	0.1483	0.0306	0.9513	1.26e-06	10_101403323_T_C	rs185979634	12847
10	103905779	A	G	-0.0662	0.0148	0.1973	7.71e-06	10_103905779_A_G	rs4919613	14286
10	105351013	T	C	0.3529	0.076	0.9914	3.43e-06	10_105351013_T_C	rs74722523	11437
11	62294309	T	C	-0.1519	0.0331	0.0364	4.45e-06	11_62294309_T_C	rs141117375	14286
11	108311965	A	G	-0.0772	0.0117	0.4171	4.16e-11	11_108311965_A_G	rs11212636	14723
11	113982321	A	T	0.0588	0.0125	0.3111	2.55e-06	11_113982321_A_T	rs73000965	14731
13	28455266	A	T	0.0821	0.0128	0.3602	1.42e-10	13_28455266_A_T	rs9554186	14286
13	28604007	T	C	-1.1019	0.0524	0.9832	3.59e-98	13_28604007_T_C	rs76428106	13799
13	74312013	A	G	-0.0653	0.0146	0.8002	7.73e-06	13_74312013_A_G	rs2325555	14720
13	95950210	T	G	0.1342	0.0301	0.0401	8.25e-06	13_95950210_T_G	rs871051	14726
14	51156734	A	G	0.1302	0.0266	0.9447	9.84e-07	14_51156734_A_G	rs72681653	14734
14	87871738	T	C	-0.1487	0.0329	0.0403	6.19e-06	14_87871738_T_C	rs78723322	14734
16	1526820	A	G	-0.1383	0.0303	0.0449	5.01e-06	16_1526820_A_G	rs35340580	13653
16	81591243	T	G	0.0923	0.0207	0.0938	8.24e-06	16_81591243_T_G	rs78154669	14721
18	70532840	T	G	0.0556	0.0121	0.408	4.33e-06	18_70532840_T_G	rs10164255	14729
19	22332298	A	G	0.0786	0.0174	0.8629	6.27e-06	19_22332298_A_G	rs374309	14286
19	49979398	A	G	0.1179	0.022	0.0907	8.36e-08	19_49979398_A_G	rs17272847	13222
19	56755467	A	G	-0.1863	0.0412	0.9451	6.13e-06	19_56755467_A_G	rs12609918	9453
20	4261712	T	C	-0.4307	0.0883	0.0075	1.07e-06	20_4261712_T_C	rs142870956	11952
20	30173778	CT	C	0.1016	0.0183	0.1652	2.83e-08	20_30173778_CT_C	rs368624841	10894
chromosome	base_pair_location	effect_allele	other_allele	beta	standard_error	effect_allele_frequency	p_value	variant_id	rsid	n
1	199872770	A	G	0.0579	0.0129	0.4066	7.18e-06	1_199872770_A_G	rs12739417	12404
2	165822047	A	G	0.1022	0.0229	0.9255	8.09e-06	2_165822047_A_G	rs17353853	14288
2	208746333	A	T	0.3366	0.0697	0.9898	1.37e-06	2_208746333_A_T	rs144181640	13988
3	11787496	T	C	-0.2148	0.0485	0.019	9.47e-06	3_11787496_T_C	rs147483239	14726
3	36072052	T	C	-0.0981	0.0196	0.0997	5.58e-07	3_36072052_T_C	rs62243355	14731
5	37854190	CT	C	0.3664	0.0733	0.0121	5.77e-07	5_37854190_CT_C	rs199574106	10407
5	37868088	A	G	-0.3888	0.0198	0.0906	7.56e-86	5_37868088_A_G	rs11740708	14710
5	37918839	A	T	-0.1683	0.0179	0.1296	5.34e-21	5_37918839_A_T	rs2194229	14288
5	38094871	A	T	0.0829	0.0124	0.352	2.3e-11	5_38094871_A_T	rs2453338	14734
6	134688249	T	C	0.1531	0.0333	0.0371	4.27e-06	6_134688249_T_C	rs112594435	14721
8	34985123	A	G	-0.1719	0.0387	0.9717	8.92e-06	8_34985123_A_G	rs150807191	14725
9	5230371	C	G	0.0606	0.0129	0.3	2.63e-06	9_5230371_C_G	rs2093446	14288
9	94530989	A	G	0.0528	0.0119	0.4811	9.12e-06	9_94530989_A_G	rs9409461	14288
9	98815653	T	C	0.0871	0.0192	0.1091	5.72e-06	9_98815653_T_C	rs72743928	14288
9	117088064	A	T	-0.1073	0.0236	0.0803	5.45e-06	9_117088064_A_T	rs10982156	14288
10	61379709	A	G	-0.1377	0.0309	0.0386	8.34e-06	10_61379709_A_G	rs117195704	14723
10	87694408	A	C	-0.1194	0.0208	0.0859	9.45e-09	10_87694408_A_C	rs77671113	14725
12	98629454	A	G	0.2584	0.0539	0.0148	1.63e-06	12_98629454_A_G	rs138691533	14731
13	28147359	A	G	0.0915	0.0196	0.903	3.04e-06	13_28147359_A_G	rs57104839	14736
13	67293674	T	C	0.1918	0.042	0.0254	4.96e-06	13_67293674_T_C	rs79953230	14719
14	81583898	CAA	C	0.072	0.0156	0.235	3.92e-06	14_81583898_CAA_C	rs377164019	10894
16	48955894	T	C	-0.1117	0.0245	0.9259	5.14e-06	16_48955894_T_C	rs77124379	14288
17	1490782	A	G	-0.0718	0.0154	0.7373	3.13e-06	17_1490782_A_G	rs35740453	13224
17	12160288	A	G	0.0871	0.0196	0.9042	8.84e-06	17_12160288_A_G	rs16945776	14731
17	14221290	T	G	0.2096	0.0453	0.0231	3.71e-06	17_14221290_T_G	rs9303102	12935
19	14805280	T	C	0.0816	0.014	0.3119	5.59e-09	19_14805280_T_C	rs55850217	11755
21	22101949	A	G	0.0862	0.0188	0.8974	4.54e-06	21_22101949_A_G	rs12329721	14733
21	38984857	T	C	0.3727	0.0821	0.9927	5.64e-06	21_38984857_T_C	rs116928328	13801
chromosome	base_pair_location	effect_allele	other_allele	beta	standard_error	effect_allele_frequency	p_value	variant_id	rsid	n
1	38949303	T	C	0.0992	0.0217	0.8959	4.84e-06	1_38949303_T_C	rs34219417	14286
1	83864840	T	C	-0.405	0.0832	0.9907	1.13e-06	1_83864840_T_C	rs138848271	10793
1	190171653	A	G	0.2031	0.0452	0.0214	7.01e-06	1_190171653_A_G	rs114581807	14734
2	43842712	A	G	0.1021	0.0228	0.0699	7.53e-06	2_43842712_A_G	rs111239033	14732
2	108946178	A	G	0.0564	0.0114	0.4434	7.52e-07	2_108946178_A_G	rs6709159	14734
3	128064791	A	G	0.2047	0.0391	0.0276	1.65e-07	3_128064791_A_G	rs2737756	14718
4	3452345	A	G	0.1219	0.0131	0.328	1.34e-20	4_3452345_A_G	rs59950280	13222
4	31819358	A	G	-0.0699	0.0152	0.6438	4.25e-06	4_31819358_A_G	rs183596950	11538
4	153539149	T	C	-0.1177	0.026	0.0698	5.98e-06	4_153539149_T_C	rs80308275	14731
5	175563330	T	C	0.266	0.0595	0.0183	7.8e-06	5_175563330_T_C	rs189111993	11382
6	622484	A	G	0.4297	0.0934	0.0078	4.21e-06	6_622484_A_G	rs115009171	10300
6	32487091	T	G	0.0993	0.0215	0.7957	3.86e-06	6_32487091_T_G	rs201840950	10216
6	156162537	CA	C	-0.0886	0.0199	0.1517	8.5e-06	6_156162537_CA_C	rs367657243	10894
7	19933976	T	G	0.1375	0.0305	0.0427	6.54e-06	7_19933976_T_G	rs79246709	14719
7	81358266	C	G	-0.1545	0.0332	0.964	3.26e-06	7_81358266_C_G	rs5745692	14716
7	81359051	T	C	-0.1943	0.0242	0.0608	9.83e-16	7_81359051_T_C	rs5745687	14733
8	2653987	T	C	-0.0749	0.0168	0.1917	8.26e-06	8_2653987_T_C	rs1963492	11335
8	72362254	A	G	0.3666	0.0747	0.014	9.22e-07	8_72362254_A_G	rs113903858	11137
9	107570128	T	C	0.0736	0.0165	0.7969	8.17e-06	9_107570128_T_C	rs5007363	11751
10	30042437	T	C	-0.2429	0.0489	0.9809	6.79e-07	10_30042437_T_C	rs74130123	14734
11	47380087	T	G	-0.0761	0.0171	0.1322	8.58e-06	11_47380087_T_G	rs61897389	14723
12	26274153	T	C	0.1359	0.0307	0.9623	9.57e-06	12_26274153_T_C	rs4963955	14722
12	114913966	A	G	-0.3746	0.0839	0.0114	8.01e-06	12_114913966_A_G	rs144638564	12031
13	109498875	G	GGA	-0.0675	0.0151	0.2759	7.81e-06	13_109498875_G_GGA	rs35590175	10894
14	24292539	T	C	0.2333	0.0525	0.0213	8.84e-06	14_24292539_T_C	rs145015846	14286
14	65654346	T	C	0.1572	0.0311	0.9611	4.31e-07	14_65654346_T_C	rs57193877	14725
15	101649383	A	T	-0.0638	0.012	0.6021	1.06e-07	15_101649383_A_T	rs11631440	14709
16	57045498	A	G	-0.0717	0.0161	0.2021	8.45e-06	16_57045498_A_G	rs72778371	12789
17	7014969	T	C	-0.0992	0.0217	0.0942	4.84e-06	17_7014969_T_C	rs4290523	12846
17	45959996	T	C	-0.1954	0.039	0.9572	5.44e-07	17_45959996_T_C	rs1986719	14718
18	76506666	A	T	0.1566	0.0327	0.9642	1.68e-06	18_76506666_A_T	rs150498795	14732
19	42769693	A	G	-0.1182	0.0257	0.9405	4.24e-06	19_42769693_A_G	rs851612	14286
19	58888317	A	G	0.0592	0.0127	0.5179	3.14e-06	19_58888317_A_G	rs8106345	12404
20	6103587	T	C	-0.0698	0.0151	0.7983	3.79e-06	20_6103587_T_C	rs2281532	14286
22	38212068	T	C	-0.0556	0.0125	0.6561	8.67e-06	22_38212068_T_C	rs739269	14286
chromosome	base_pair_location	effect_allele	other_allele	beta	standard_error	effect_allele_frequency	p_value	variant_id	rsid	n
1	6305053	T	C	-0.0663	0.015	0.6507	9.87e-06	1_6305053_T_C	rs12408527	10279
1	46963687	A	G	0.2305	0.0521	0.9818	9.68e-06	1_46963687_A_G	rs80064136	11791
2	19234534	T	G	0.1461	0.0307	0.9482	1.95e-06	2_19234534_T_G	rs67101138	11793
2	172185503	A	AT	0.2075	0.0444	0.9704	2.96e-06	2_172185503_A_AT	rs113422093	8389
3	2921515	A	C	0.0648	0.014	0.4253	3.68e-06	3_2921515_A_C	rs6442763	11345
3	20774445	A	G	-0.0627	0.0139	0.6157	6.46e-06	3_20774445_A_G	rs1392570	11345
6	12057063	G	GT	-0.3008	0.0651	0.9856	3.83e-06	6_12057063_G_GT	rs199501899	8377
7	10535996	T	C	0.1163	0.0261	0.0793	8.35e-06	7_10535996_T_C	rs34658335	11345
10	3683786	A	G	0.0567	0.0128	0.5207	9.44e-06	10_3683786_A_G	rs7909512	11775
10	130545142	A	G	0.136	0.0283	0.9427	1.54e-06	10_130545142_A_G	rs61863416	11774
11	44058168	CA	C	0.2584	0.0559	0.0197	3.79e-06	11_44058168_CA_C	rs199768954	8388
11	110972327	T	C	0.4666	0.0897	0.0122	1.97e-07	11_110972327_T_C	rs140562194	7396
11	116241126	T	G	0.1257	0.0282	0.0613	8.29e-06	11_116241126_T_G	rs61904946	11792
13	27473585	T	C	0.3485	0.0708	0.9882	8.55e-07	13_27473585_T_C	rs74903999	10558
13	90334795	C	G	0.1935	0.0384	0.9683	4.68e-07	13_90334795_C_G	rs146527076	11781
14	44797800	A	G	-0.0801	0.0176	0.8282	5.34e-06	14_44797800_A_G	rs1953463	11345
15	58694863	A	G	0.2688	0.0606	0.0145	9.18e-06	15_58694863_A_G	rs78042482	10890
15	93585096	A	C	0.2414	0.0533	0.0232	5.92e-06	15_93585096_A_C	rs74245341	10720
17	26694861	A	G	-0.0635	0.0127	0.4705	5.73e-07	17_26694861_A_G	rs704	11793
20	46408844	T	C	0.0671	0.0137	0.5585	9.69e-07	20_46408844_T_C	rs4810686	11344
21	37335521	A	G	0.2184	0.0403	0.0412	5.98e-08	21_37335521_A_G	rs62230781	11345
chromosome	base_pair_location	effect_allele	other_allele	beta	standard_error	effect_allele_frequency	p_value	variant_id	rsid	n
1	87832695	A	G	0.0565	0.0121	0.3683	3.02e-06	1_87832695_A_G	rs4655953	14722
1	206954566	A	G	-0.0996	0.0151	0.2042	4.22e-11	1_206954566_A_G	rs12123181	14296
2	87276729	A	G	0.1563	0.0341	0.0498	4.57e-06	2_87276729_A_G	rs202092984	11768
2	125939274	T	G	0.1937	0.0418	0.0455	3.59e-06	2_125939274_T_G	rs138203589	14730
2	173757986	A	G	0.0771	0.0162	0.8403	1.94e-06	2_173757986_A_G	rs3769274	14742
2	201728383	T	C	-0.2351	0.0486	0.0174	1.32e-06	2_201728383_T_C	rs188535859	14741
3	8954959	A	G	-0.1293	0.0218	0.9146	3.01e-09	3_8954959_A_G	rs398518	14296
3	32354387	A	G	-0.0534	0.0118	0.4388	6.03e-06	3_32354387_A_G	rs1370717	14730
3	111531258	T	C	0.1847	0.0415	0.9755	8.56e-06	3_111531258_T_C	rs73226323	14738
4	68058232	T	C	-0.0746	0.0167	0.8437	7.93e-06	4_68058232_T_C	rs28651780	14296
4	78929167	A	C	-0.0542	0.0121	0.5556	7.49e-06	4_78929167_A_C	rs28419759	13851
4	185304872	A	G	0.0981	0.0211	0.0999	3.33e-06	4_185304872_A_G	rs72701782	14296
5	19244332	T	C	-0.0753	0.0149	0.8011	4.33e-07	5_19244332_T_C	rs10067443	14296
5	132022975	T	C	0.1763	0.0398	0.9715	9.44e-06	5_132022975_T_C	rs116018601	14727
6	463746	G	GA	0.2422	0.0534	0.981	5.74e-06	6_463746_G_GA	rs145770642	11337
6	7880027	T	C	0.0555	0.0119	0.6126	3.1e-06	6_7880027_T_C	rs385697	14727
6	18825879	T	C	0.2951	0.0626	0.014	2.43e-06	6_18825879_T_C	rs17654493	12313
6	32434716	A	C	0.1586	0.02	0.1118	2.19e-15	6_32434716_A_C	rs28377109	13383
6	32453163	T	C	-0.1528	0.0196	0.8893	6.39e-15	6_32453163_T_C	rs67037615	14296
6	122709508	A	G	0.3666	0.0761	0.9898	1.45e-06	6_122709508_A_G	rs150408090	12313
6	169465075	A	G	-0.0574	0.0125	0.6162	4.39e-06	6_169465075_A_G	rs389239	14296
7	590757	C	G	0.1112	0.0239	0.1005	3.28e-06	7_590757_C_G	rs148332061	13232
7	148496619	A	G	-0.1789	0.0401	0.0275	8.14e-06	7_148496619_A_G	rs34059323	14744
8	61861039	T	C	0.0681	0.0143	0.2791	1.91e-06	8_61861039_T_C	rs66624860	12799
9	18625666	A	T	-0.2845	0.0618	0.0122	4.15e-06	9_18625666_A_T	rs79438518	13809
11	117864063	A	G	-0.1597	0.0154	0.823	3.39e-25	11_117864063_A_G	rs3135932	14744
13	52566577	T	C	0.1876	0.0416	0.9747	6.49e-06	13_52566577_T_C	rs147027610	14250
13	113612154	A	C	-0.2388	0.0535	0.9811	8.06e-06	13_113612154_A_C	rs72661933	13809
14	20318041	T	C	0.1401	0.0291	0.1028	1.48e-06	14_20318041_T_C	rs76932862	12412
14	83509406	C	G	-0.0519	0.0117	0.4552	9.17e-06	14_83509406_C_G	rs35898626	14729
14	94844947	T	C	0.2027	0.0451	0.0203	6.97e-06	14_94844947_T_C	rs28929474	14744
15	95207832	A	G	-0.0772	0.0173	0.8561	8.1e-06	15_95207832_A_G	rs17632797	14296
16	11009587	A	C	-0.0714	0.0159	0.1848	7.1e-06	16_11009587_A_C	rs7500869	14743
18	45104867	G	GA	0.0637	0.0142	0.5115	7.26e-06	18_45104867_G_GA	rs11397955	10893
19	2017120	T	TCAAA	0.0771	0.0171	0.7263	6.52e-06	19_2017120_T_TCAAA	rs139690790	9830
20	60272196	A	G	-0.1551	0.0342	0.9375	5.76e-06	20_60272196_A_G	rs17747934	13232
21	43024340	A	G	0.0551	0.0123	0.5972	7.48e-06	21_43024340_A_G	rs9975090	14296
22	32844853	A	AG	0.0622	0.0133	0.5045	2.92e-06	22_32844853_A_AG	rs11443190	11326
chromosome	base_pair_location	effect_allele	other_allele	beta	standard_error	effect_allele_frequency	p_value	variant_id	rsid	n
1	56566352	A	G	-0.1247	0.0252	0.0839	7.48e-07	1_56566352_A_G	rs6670799	11345
1	226676794	T	C	0.0709	0.0156	0.2527	5.5e-06	1_226676794_T_C	rs12026492	11345
1	247347252	C	G	-0.069	0.0153	0.7429	6.49e-06	1_247347252_C_G	rs28408877	11345
3	83110489	A	C	0.2156	0.0483	0.0253	8.05e-06	3_83110489_A_C	rs62262707	11345
3	158540291	T	G	0.082	0.0179	0.1526	4.63e-06	3_158540291_T_G	rs41272625	11784
5	154443639	T	G	0.0623	0.0131	0.5891	1.98e-06	5_154443639_T_G	rs286605	11793
6	43294041	A	C	0.0968	0.0214	0.1006	6.09e-06	6_43294041_A_C	rs9472032	11793
6	78703747	A	C	0.4057	0.0865	0.9896	2.73e-06	6_78703747_A_C	rs180893431	9340
6	116712455	A	G	-0.0835	0.0189	0.8497	9.96e-06	6_116712455_A_G	rs492616	11344
6	167359279	T	C	-0.075	0.0165	0.2995	5.48e-06	6_167359279_T_C	rs3777726	9461
8	9104264	T	G	0.064	0.0135	0.4945	2.13e-06	8_9104264_T_G	rs10091841	11345
8	27864161	T	C	-0.0993	0.0224	0.1001	9.29e-06	8_27864161_T_C	rs79202194	11792
8	97437587	T	C	0.06	0.0134	0.4233	7.55e-06	8_97437587_T_C	rs958402	11345
10	18335103	T	C	0.2347	0.0511	0.9822	4.37e-06	10_18335103_T_C	rs80137559	11791
11	117864063	A	G	-0.0844	0.0168	0.8171	5.07e-07	11_117864063_A_G	rs3135932	11793
13	31511360	T	G	-0.0686	0.0155	0.2251	9.61e-06	13_31511360_T_G	rs9548767	11781
14	55005535	A	G	0.1676	0.0343	0.0481	1.03e-06	14_55005535_A_G	rs17832137	10289
14	66407688	A	G	0.3915	0.0823	0.9853	1.97e-06	14_66407688_A_G	rs74719858	10858
15	93461371	C	G	0.0623	0.0131	0.4267	1.98e-06	15_93461371_C_G	rs1406714	11783
16	5247086	T	C	-0.3868	0.0841	0.0107	4.24e-06	16_5247086_T_C	rs143313574	9956
18	9085066	A	T	-0.0782	0.0172	0.5926	5.45e-06	18_9085066_A_T	rs201449583	7943
20	12662915	A	G	-0.0791	0.0179	0.8076	9.92e-06	20_12662915_A_G	rs1377036	9907
chromosome	base_pair_location	effect_allele	other_allele	beta	standard_error	effect_allele_frequency	p_value	variant_id	rsid	n
1	179682087	A	G	0.208	0.031	0.0438	1.95e-11	1_179682087_A_G	rs142421172	12840
1	212796908	T	C	0.1449	0.0311	0.0363	3.17e-06	1_212796908_T_C	rs114288486	14730
1	216769382	A	G	-0.0533	0.0118	0.3491	6.27e-06	1_216769382_A_G	rs12087642	14719
1	228433772	T	C	0.1926	0.0411	0.026	2.78e-06	1_228433772_T_C	rs112798338	14286
2	43150924	A	G	0.0637	0.0135	0.2684	2.38e-06	2_43150924_A_G	rs7574167	12832
2	176630651	T	C	0.1988	0.0402	0.0212	7.6e-07	2_176630651_T_C	rs116315732	14734
3	4275803	T	C	-0.0548	0.0119	0.5866	4.12e-06	3_4275803_T_C	rs1153572	14286
3	189486023	A	G	-0.1435	0.0317	0.9488	5.99e-06	3_189486023_A_G	rs4686528	14286
4	40034728	A	C	-0.0632	0.0142	0.4693	8.56e-06	4_40034728_A_C	rs186756775	11538
4	119751261	A	G	-0.0618	0.0134	0.2721	3.99e-06	4_119751261_A_G	rs9685374	14286
4	183615376	T	C	-0.1662	0.0373	0.027	8.36e-06	4_183615376_T_C	rs115242284	14724
4	185140403	C	G	-0.0592	0.0132	0.7134	7.3e-06	4_185140403_C_G	rs11731108	14286
6	41174158	A	G	0.0532	0.0113	0.5488	2.5e-06	6_41174158_A_G	rs34361138	14732
6	55785369	A	G	-0.0547	0.012	0.6068	5.16e-06	6_55785369_A_G	rs16887395	14286
6	150298636	A	G	-0.3461	0.0783	0.0088	9.86e-06	6_150298636_A_G	rs117092856	13420
7	25740142	A	G	-0.0843	0.0181	0.1348	3.2e-06	7_25740142_A_G	rs111850948	14286
8	18274205	T	C	0.0512	0.0113	0.5351	5.87e-06	8_18274205_T_C	rs7815666	14732
8	128868102	A	G	-0.1593	0.0349	0.96	5.01e-06	8_128868102_A_G	rs116898411	14286
9	136121303	T	C	0.0861	0.0169	0.1723	3.49e-07	9_136121303_T_C	rs7855466	11783
10	71477178	A	G	-0.2327	0.0505	0.9827	4.07e-06	10_71477178_A_G	rs192325200	13867
10	103937244	T	C	0.0743	0.0161	0.8362	3.93e-06	10_103937244_T_C	rs6584485	14286
10	121606887	T	G	-0.3019	0.0671	0.9879	6.82e-06	10_121606887_T_G	rs145144288	14286
12	58388232	C	G	-0.0601	0.0124	0.6484	1.25e-06	12_58388232_C_G	rs1605333	13237
16	13209083	T	C	0.1783	0.0348	0.9674	3e-07	16_13209083_T_C	rs55780441	14734
17	74093726	T	C	-0.0608	0.0135	0.4413	6.68e-06	17_74093726_T_C	rs8064909	10281
19	49553051	C	G	-0.4295	0.0907	0.9904	2.19e-06	19_49553051_C_G	rs117883662	8938
20	39437913	A	G	0.2066	0.0444	0.0323	3.27e-06	20_39437913_A_G	rs149156511	14286
21	34510084	A	G	0.1586	0.0341	0.9665	3.3e-06	21_34510084_A_G	rs75710908	14708
21	34634808	T	C	0.1509	0.0251	0.9258	1.83e-09	21_34634808_T_C	rs6517157	14286
21	34659396	A	G	-0.4105	0.0108	0.5426	4.06000000776829e-293	21_34659396_A_G	rs2266590	14714
chromosome	base_pair_location	effect_allele	other_allele	beta	standard_error	effect_allele_frequency	p_value	variant_id	rsid	n
3	5019936	A	G	0.0843	0.0148	0.2045	1.23e-08	3_5019936_A_G	rs1110261	14287
3	171348710	T	C	0.1088	0.0228	0.0889	1.82e-06	3_171348710_T_C	rs148549227	12403
3	188121263	A	G	-0.2517	0.0117	0.5635	1.18e-102	3_188121263_A_G	rs12639588	14287
5	158792819	C	G	-0.4921	0.0121	0.3028	1.35e-305	5_158792819_C_G	rs10076557	14719
5	158847071	T	C	0.0725	0.0119	0.5786	1.11e-09	5_158847071_T_C	rs6870256	14716
6	31154493	A	G	0.1155	0.014	0.2275	1.58e-16	6_31154493_A_G	rs3130510	14735
7	6408796	T	G	-0.0622	0.0119	0.5425	1.72e-07	7_6408796_T_G	rs6968201	14287
10	73105421	C	G	-0.0669	0.0138	0.2514	1.25e-06	10_73105421_C_G	rs2249989	14286
10	94215014	CTTGA	C	-0.1064	0.0219	0.1117	1.18e-06	10_94215014_CTTGA_C	rs201503938	10893
11	47378396	T	C	0.0585	0.0123	0.4	1.97e-06	11_47378396_T_C	rs10769256	14091
11	96026074	T	C	-0.0672	0.0129	0.2822	1.9e-07	11_96026074_T_C	rs539598	14731
12	17170299	A	G	-0.1687	0.0353	0.031	1.76e-06	12_17170299_A_G	rs138057078	14731
12	56446766	T	C	0.0713	0.0125	0.3226	1.17e-08	12_56446766_T_C	rs61938962	14732
12	111910219	A	G	0.131	0.0131	0.49	1.52e-23	12_111910219_A_G	rs10774625	11784
12	121221763	T	C	-0.0699	0.0122	0.6522	1.01e-08	12_121221763_T_C	rs568297	14725
13	28604007	T	C	-0.3406	0.0535	0.9832	1.94e-10	13_28604007_T_C	rs76428106	13800
14	68753593	T	C	0.0781	0.0128	0.7185	1.05e-09	14_68753593_T_C	rs911263	14735
14	103230758	C	G	-0.1297	0.0127	0.6875	1.74e-24	14_103230758_C_G	rs12588969	14287
15	80260554	A	G	-0.0743	0.0132	0.2595	1.81e-08	15_80260554_A_G	rs8026767	14734
22	37881211	A	G	-0.1477	0.0246	0.0654	1.92e-09	22_37881211_A_G	rs73416208	14729
chromosome	base_pair_location	effect_allele	other_allele	beta	standard_error	effect_allele_frequency	p_value	variant_id	rsid	n
1	162878651	A	G	0.0692	0.0136	0.3447	3.61e-07	1_162878651_A_G	rs10917637	11772
1	210429399	A	C	0.448	0.0997	0.9937	7.01e-06	1_210429399_A_C	rs181829077	9956
1	234425332	T	G	0.0595	0.0134	0.4904	8.98e-06	1_234425332_T_G	rs10752781	11344
2	8361137	C	G	0.1112	0.0248	0.9154	7.33e-06	2_8361137_C_G	rs13021250	10915
2	98857893	T	C	0.0594	0.0134	0.5305	9.3e-06	2_98857893_T_C	rs4535095	11344
3	8912627	A	G	0.0892	0.0197	0.1389	5.96e-06	3_8912627_A_G	rs36038515	11344
3	123702960	A	G	-0.0656	0.0141	0.3094	3.28e-06	3_123702960_A_G	rs9881117	11791
3	143068250	A	G	0.064	0.0132	0.3961	1.24e-06	3_143068250_A_G	rs10446322	11777
3	162592726	T	C	0.3156	0.0692	0.9803	5.1e-06	3_162592726_T_C	rs141538472	9093
4	40938582	A	G	0.0739	0.0132	0.4958	2.16e-08	4_40938582_A_G	rs13119159	11344
5	9974643	C	G	-0.2968	0.0628	0.9858	2.29e-06	5_9974643_C_G	rs183684201	11782
5	33630839	A	G	0.0713	0.016	0.7649	8.34e-06	5_33630839_A_G	rs4260678	11786
6	16610802	A	G	-0.2845	0.0629	0.0136	6.1e-06	6_16610802_A_G	rs74647203	11792
6	41584211	C	G	0.1458	0.0327	0.9259	8.25e-06	6_41584211_C_G	rs11757926	7943
6	55271616	A	C	0.0677	0.015	0.2405	6.38e-06	6_55271616_A_C	rs1472639	11790
6	159512373	A	G	0.0579	0.0129	0.4703	7.18e-06	6_159512373_A_G	rs2485365	11776
7	61999529	A	G	0.1832	0.039	0.9229	2.63e-06	7_61999529_A_G	rs149979178	6901
7	154418309	A	G	0.169	0.0357	0.0397	2.2e-06	7_154418309_A_G	rs76219628	11344
8	17271300	A	G	-0.0992	0.0219	0.112	5.91e-06	8_17271300_A_G	rs2073696	11782
8	133902602	A	G	-0.1099	0.0247	0.0772	8.61e-06	8_133902602_A_G	rs909357	11777
9	4934758	T	G	0.1562	0.035	0.9494	8.09e-06	9_4934758_T_G	rs13297881	11344
10	3623961	A	G	-0.1845	0.0397	0.0751	3.36e-06	10_3623961_A_G	rs11251952	11344
10	53942324	T	G	0.0734	0.0155	0.3902	2.19e-06	10_53942324_T_G	rs12146346	8388
11	11427220	T	C	-0.0706	0.0159	0.2438	8.99e-06	11_11427220_T_C	rs36107074	11343
11	123332970	C	G	-0.0702	0.015	0.6744	2.87e-06	11_123332970_C_G	rs10893042	11344
13	41810092	T	C	0.2093	0.0446	0.9682	2.69e-06	13_41810092_T_C	rs141726773	11344
15	57830694	T	C	-0.0934	0.0183	0.8535	3.33e-07	15_57830694_T_C	rs55924857	11792
16	79977921	A	G	0.2122	0.0439	0.0274	1.34e-06	16_79977921_A_G	rs59235092	11784
17	1645221	T	C	0.0999	0.0226	0.6877	9.85e-06	17_1645221_T_C	rs72477067	6879
19	48502692	T	C	0.206	0.0466	0.0279	9.84e-06	19_48502692_T_C	rs141637150	11779
21	14817382	A	T	-0.1308	0.0293	0.094	8.04e-06	21_14817382_A_T	rs3119485	7523
22	37842933	T	C	0.0848	0.0186	0.177	5.14e-06	22_37842933_T_C	rs5756680	9905
22	37976432	T	C	0.2081	0.046	0.9743	6.07e-06	22_37976432_T_C	rs117322078	11781
chromosome	base_pair_location	effect_allele	other_allele	beta	standard_error	effect_allele_frequency	p_value	variant_id	rsid	n
1	235799305	T	G	0.176	0.0398	0.9701	9.77e-06	1_235799305_T_G	rs79638163	11792
2	31652761	A	G	0.0852	0.019	0.1223	7.32e-06	2_31652761_A_G	rs62144964	11782
2	52233445	T	C	0.0577	0.0128	0.3704	6.55e-06	2_52233445_T_C	rs6751509	11782
3	174432353	A	G	-0.07	0.0158	0.2414	9.41e-06	3_174432353_A_G	rs75485361	11343
4	20169693	A	T	0.0919	0.0193	0.8082	1.92e-06	4_20169693_A_T	rs56240706	8861
4	140657353	C	G	0.0778	0.0162	0.8203	1.57e-06	4_140657353_C_G	rs6845172	11772
6	32560501	A	G	0.0749	0.0153	0.7077	9.81e-07	6_32560501_A_G	rs9270551	11344
6	153065996	A	G	0.0629	0.0139	0.7114	6.03e-06	6_153065996_A_G	rs679874	11779
7	51409710	A	G	0.0937	0.0211	0.122	8.96e-06	7_51409710_A_G	rs17635883	11344
8	27696981	A	C	-0.3132	0.0684	0.0119	4.67e-06	8_27696981_A_C	rs117428573	10857
8	79506727	T	C	-0.3825	0.0746	0.0139	2.94e-07	8_79506727_T_C	rs151041734	8297
8	107366332	A	AT	0.1209	0.0267	0.8974	5.95e-06	8_107366332_A_AT	rs200247407	7943
9	1673918	A	C	0.0651	0.0138	0.5937	2.39e-06	9_1673918_A_C	rs10125254	10856
9	124977274	T	C	0.0727	0.0162	0.1931	7.2e-06	9_124977274_T_C	rs1004308	11783
9	136154304	T	C	-0.0726	0.0158	0.2166	4.33e-06	9_136154304_T_C	rs649129	10918
10	5815194	A	T	-0.0867	0.0174	0.8028	6.27e-07	10_5815194_A_T	rs12570881	11344
10	6002368	T	G	0.3692	0.0127	0.5146	8.39e-186	10_6002368_T_G	rs2228059	11344
10	6009462	T	G	-0.1967	0.0135	0.3975	4.34e-48	10_6009462_T_G	rs7898286	11344
11	37594094	A	G	-0.2278	0.0492	0.9801	3.66e-06	11_37594094_A_G	rs145793996	11779
11	97047987	A	G	-0.1381	0.0303	0.9503	5.17e-06	11_97047987_A_G	rs17129907	11790
12	38055500	T	C	0.2488	0.0553	0.0166	6.82e-06	12_38055500_T_C	rs142180961	10724
12	111932800	T	C	-0.0748	0.0133	0.5243	1.87e-08	12_111932800_T_C	rs7137828	11344
13	98893318	C	G	0.0894	0.0197	0.8608	5.68e-06	13_98893318_C_G	rs4772056	11344
14	86567756	T	TG	-0.0682	0.0147	0.595	3.49e-06	14_86567756_T_TG	rs200144408	8368
15	94729209	A	T	-0.0849	0.017	0.4367	5.91e-07	15_94729209_A_T	rs117046642	7943
18	12175379	T	C	0.14	0.0294	0.0658	1.92e-06	18_12175379_T_C	rs4459616	9899
19	14884642	T	C	0.1794	0.0395	0.963	5.58e-06	19_14884642_T_C	rs140982443	9906
19	35402241	A	G	-0.1	0.0226	0.8163	9.65e-06	19_35402241_A_G	rs200873126	7942
20	2629394	A	T	0.1159	0.0241	0.8743	1.52e-06	20_2629394_A_T	rs192538756	9461
21	15303777	A	G	0.3794	0.0799	0.0158	2.05e-06	21_15303777_A_G	rs117484888	7423
21	39896592	A	G	0.0796	0.0169	0.8384	2.48e-06	21_39896592_A_G	rs2836464	11791
chromosome	base_pair_location	effect_allele	other_allele	beta	standard_error	effect_allele_frequency	p_value	variant_id	rsid	n
1	96622380	A	C	-0.0802	0.0164	0.7781	1.01e-06	1_96622380_A_C	rs33998516	11336
2	13468626	T	C	-0.2432	0.0525	0.021	3.61e-06	2_13468626_T_C	rs75788494	10574
2	193404884	A	T	0.0597	0.0135	0.4446	9.77e-06	2_193404884_A_T	rs13028360	11336
3	63484616	T	C	0.1688	0.0349	0.0418	1.32e-06	3_63484616_T_C	rs115193412	11778
3	163713211	T	C	0.1668	0.0373	0.0383	7.75e-06	3_163713211_T_C	rs13092332	11776
3	189579511	A	G	-0.0585	0.0128	0.5609	4.87e-06	3_189579511_A_G	rs17448036	11783
4	108605133	A	C	-0.1038	0.0234	0.1174	9.17e-06	4_108605133_A_C	rs10024009	10274
5	17221637	T	C	-0.0713	0.0161	0.3974	9.49e-06	5_17221637_T_C	rs2731803	11782
6	32628224	A	T	0.0923	0.0189	0.221	1.04e-06	6_32628224_A_T	rs41270871	8742
7	6380998	A	G	-0.068	0.0148	0.2897	4.34e-06	7_6380998_A_G	rs28852438	11336
7	158133754	T	C	-0.0903	0.0202	0.7451	7.81e-06	7_158133754_T_C	rs146730540	7943
8	504034	A	G	0.1383	0.0303	0.9451	5.01e-06	8_504034_A_G	rs56702825	11766
8	70106392	C	G	-0.0893	0.017	0.1776	1.5e-07	8_70106392_C_G	rs1462017	11774
8	82998811	A	G	-0.3662	0.0815	0.985	7.01e-06	8_82998811_A_G	rs145734140	8187
9	27215497	T	C	-0.1279	0.0272	0.9323	2.57e-06	9_27215497_T_C	rs77529534	11775
9	31560030	C	G	-0.1467	0.0295	0.0555	6.6e-07	9_31560030_C_G	rs79982350	11336
9	91976386	A	G	0.0908	0.0192	0.1411	2.25e-06	9_91976386_A_G	rs4877075	11336
10	67955765	T	G	0.2446	0.0517	0.9819	2.23e-06	10_67955765_T_G	rs34557923	10913
12	89686567	T	C	-0.1893	0.0418	0.9682	5.93e-06	12_89686567_T_C	rs3895928	11783
12	113643865	CA	C	0.1183	0.0264	0.1028	7.43e-06	12_113643865_CA_C	rs71447205	8373
12	118130693	T	G	0.1696	0.0371	0.9648	4.84e-06	12_118130693_T_G	rs77595989	11767
14	23580861	T	G	0.1915	0.043	0.0279	8.45e-06	14_23580861_T_G	rs57876893	11776
16	8011846	T	C	-0.0726	0.0153	0.7391	2.08e-06	16_8011846_T_C	rs12599620	11336
16	70109850	T	G	-0.0615	0.0138	0.6045	8.33e-06	16_70109850_T_G	rs4985487	11336
17	2272057	T	C	0.2309	0.0486	0.0251	2.02e-06	17_2272057_T_C	rs2429911	11294
17	43658721	T	G	0.0884	0.0185	0.517	1.77e-06	17_43658721_T_G	rs2693361	7943
19	16896917	A	T	-0.4006	0.0904	0.0103	9.36e-06	19_16896917_A_T	rs146575213	8776
chromosome	base_pair_location	effect_allele	other_allele	beta	standard_error	effect_allele_frequency	p_value	variant_id	rsid	n
1	176930254	A	T	-0.3259	0.0548	0.9804	2.73e-09	1_176930254_A_T	rs114882743	11345
1	242536005	T	G	0.1508	0.0327	0.0512	4e-06	1_242536005_T_G	rs12092228	9892
2	111999407	T	C	-0.3301	0.0737	0.9817	7.5e-06	2_111999407_T_C	rs139637682	8488
2	117363487	T	C	0.0625	0.0139	0.4639	6.91e-06	2_117363487_T_C	rs2584966	9906
2	136675328	T	G	-0.2174	0.0469	0.9707	3.56e-06	2_136675328_T_G	rs77654242	10294
2	212465664	T	C	-0.0915	0.0206	0.8803	8.92e-06	2_212465664_T_C	rs7559734	11345
2	239715033	A	C	-0.2749	0.0524	0.9809	1.55e-07	2_239715033_A_C	rs149756404	11302
3	184205438	T	C	-0.0962	0.0217	0.8992	9.29e-06	3_184205438_T_C	rs113334480	11788
4	24758319	A	G	-0.0649	0.0141	0.5847	4.17e-06	4_24758319_A_G	rs1072074	11785
4	152291909	T	C	-0.1219	0.0262	0.9068	3.28e-06	4_152291909_T_C	rs11931996	11345
5	39436460	T	G	-0.0649	0.0144	0.2795	6.58e-06	5_39436460_T_G	rs6874610	11783
5	107423766	A	G	-0.0882	0.0177	0.8432	6.26e-07	5_107423766_A_G	rs59356989	11790
5	126053775	T	G	0.0625	0.0138	0.4358	5.93e-06	5_126053775_T_G	rs2408771	11345
5	174179760	T	C	-0.0951	0.0201	0.1233	2.23e-06	5_174179760_T_C	rs75246422	11793
5	174836306	T	C	-0.1673	0.0366	0.0423	4.85e-06	5_174836306_T_C	rs72815428	11775
6	66547346	C	G	0.0624	0.0135	0.6437	3.8e-06	6_66547346_C_G	rs2814092	11792
6	158194819	A	G	0.0604	0.0135	0.4998	7.67e-06	6_158194819_A_G	rs2770113	11345
7	21240100	T	C	0.0633	0.0132	0.3948	1.62e-06	7_21240100_T_C	rs1920106	11792
7	35414652	A	G	-0.1414	0.031	0.0498	5.08e-06	7_35414652_A_G	rs75360344	11774
8	14156196	A	G	0.1577	0.0351	0.961	7.03e-06	8_14156196_A_G	rs78289993	11785
8	23691952	A	T	-0.096	0.0215	0.8859	8e-06	8_23691952_A_T	rs28552890	11345
8	118629302	T	C	-0.2558	0.0564	0.9848	5.75e-06	8_118629302_T_C	rs113702571	11786
10	19368604	T	C	0.138	0.0309	0.9508	7.97e-06	10_19368604_T_C	rs79340054	11780
12	23245149	T	G	-0.2421	0.0536	0.0211	6.28e-06	12_23245149_T_G	rs139152046	9422
12	52739413	T	TG	-0.2362	0.0468	0.9733	4.49e-07	12_52739413_T_TG	rs199658824	8391
13	30065064	C	G	0.0637	0.014	0.3575	5.36e-06	13_30065064_C_G	rs7324443	11345
13	44396409	A	G	-0.0816	0.0171	0.8025	1.82e-06	13_44396409_A_G	rs10870773	11345
13	96638651	T	C	-0.0857	0.018	0.1597	1.93e-06	13_96638651_T_C	rs12863903	11345
14	92763907	C	G	-0.1162	0.0253	0.0991	4.37e-06	14_92763907_C_G	rs8015296	9461
14	102333234	T	C	0.1091	0.0236	0.0906	3.78e-06	14_102333234_T_C	rs12895022	11774
15	42484321	T	C	-0.1905	0.0419	0.9711	5.45e-06	15_42484321_T_C	rs79599491	11306
15	46123423	T	G	-0.3175	0.0705	0.9893	6.68e-06	15_46123423_T_G	rs77223587	10324
16	8393906	C	G	0.1077	0.0227	0.1032	2.09e-06	16_8393906_C_G	rs39779	11345
16	76626873	C	G	-0.09	0.0195	0.1382	3.92e-06	16_76626873_C_G	rs12445031	11339
16	88684495	T	G	-0.105	0.0136	0.3783	1.16e-14	16_88684495_T_G	rs17700884	11775
22	17005246	T	C	0.0828	0.0186	0.4646	8.52e-06	22_17005246_T_C	rs5992909	6879
22	46922217	A	G	-0.1122	0.0246	0.093	5.09e-06	22_46922217_A_G	rs73181003	11345
chromosome	base_pair_location	effect_allele	other_allele	beta	standard_error	effect_allele_frequency	p_value	variant_id	rsid	n
1	78975194	T	C	-0.1967	0.0443	0.9795	8.99e-06	1_78975194_T_C	rs115120333	14743
2	32489851	T	C	-0.1857	0.0123	0.3734	1.68e-51	2_32489851_T_C	rs385076	14296
2	125030834	T	C	0.2026	0.0458	0.9792	9.71e-06	2_125030834_T_C	rs144626837	14741
2	126751021	T	C	-0.0702	0.0153	0.7336	4.47e-06	2_126751021_T_C	rs12711729	11345
3	115001900	A	T	-0.3049	0.0604	0.989	4.46e-07	3_115001900_A_T	rs139760701	13809
3	196038580	A	C	-0.1184	0.0266	0.9337	8.54e-06	3_196038580_A_C	rs11918804	11791
4	121893301	A	G	0.072	0.0146	0.8077	8.16e-07	4_121893301_A_G	rs12648080	14743
5	19698240	T	C	0.1557	0.0344	0.9627	6.01e-06	5_19698240_T_C	rs62351325	14744
5	68682536	A	C	-0.16	0.0267	0.9351	2.07e-09	5_68682536_A_C	rs17229943	14744
5	83710370	T	C	0.0637	0.0143	0.2088	8.41e-06	5_83710370_T_C	rs72766437	14734
6	38300402	A	G	0.2157	0.0461	0.0204	2.88e-06	6_38300402_A_G	rs4140444	14741
6	138336137	A	G	-0.0547	0.0123	0.5914	8.7e-06	6_138336137_A_G	rs4612182	14743
6	158786921	T	C	-0.0861	0.0181	0.2688	1.97e-06	6_158786921_T_C	rs7755771	10893
6	162785078	A	T	0.0676	0.0138	0.2767	9.65e-07	6_162785078_A_T	rs12201187	13245
7	11104167	T	G	-0.082	0.0165	0.8341	6.71e-07	7_11104167_T_G	rs67424072	14296
7	155637974	T	C	-0.163	0.0301	0.0477	6.12e-08	7_155637974_T_C	rs56836641	14743
8	144606172	C	G	-0.0935	0.0157	0.8179	2.59e-09	8_144606172_C_G	rs12681624	13657
9	20069041	A	C	-0.1954	0.0425	0.0236	4.27e-06	9_20069041_A_C	rs112338272	14721
10	17082153	T	G	0.0796	0.018	0.8662	9.77e-06	10_17082153_T_G	rs56266057	14295
11	268430	C	G	-0.0629	0.0137	0.7543	4.41e-06	11_268430_C_G	rs11605127	14730
11	6482713	C	G	0.0595	0.0133	0.5639	7.69e-06	11_6482713_C_G	rs4758106	12411
11	86685696	T	G	-0.117	0.0254	0.0649	4.1e-06	11_86685696_T_G	rs55858715	13233
11	105060888	T	C	0.1154	0.0225	0.9237	2.91e-07	11_105060888_T_C	rs60235102	14722
11	112025306	A	C	0.2039	0.0135	0.7618	1.53e-51	11_112025306_A_C	rs5744249	14742
11	112433719	T	C	0.1374	0.0291	0.0465	2.34e-06	11_112433719_T_C	rs35495214	14735
11	116331456	A	G	0.2866	0.0629	0.9893	5.2e-06	11_116331456_A_G	rs113841145	13809
13	90838056	T	G	-0.0568	0.0128	0.69	9.1e-06	13_90838056_T_G	rs7990672	14295
16	52032393	A	C	0.0746	0.0165	0.851	6.15e-06	16_52032393_A_C	rs35656694	14744
16	54161464	A	C	0.2532	0.0525	0.9857	1.42e-06	16_54161464_A_C	rs148504635	14737
16	84730435	C	G	-0.278	0.0581	0.9792	1.71e-06	16_84730435_C_G	rs113552426	11249
18	28763724	A	G	-0.2314	0.0472	0.9814	9.46e-07	18_28763724_A_G	rs77994606	14743
19	5344989	T	C	0.0581	0.0126	0.3565	4.01e-06	19_5344989_T_C	rs2108621	14296
20	51289816	A	T	-0.0567	0.0124	0.371	4.82e-06	20_51289816_A_T	rs1403742	14296
21	15968566	CA	C	-0.3011	0.0663	0.0126	5.59e-06	21_15968566_CA_C	rs35538453	10407
chromosome	base_pair_location	effect_allele	other_allele	beta	standard_error	effect_allele_frequency	p_value	variant_id	rsid	n
2	102242037	T	C	-0.3209	0.0313	0.9616	1.15e-24	2_102242037_T_C	rs115232861	14733
2	102912664	A	C	0.5719	0.0148	0.1798	1.18e-305	2_102912664_A_C	rs951774	14728
2	103166288	T	C	-0.401	0.0142	0.1988	1.92e-175	2_103166288_T_C	rs75366565	14735
2	103317167	C	G	-0.0716	0.0135	0.2682	1.13e-07	2_103317167_C_G	rs13412259	14295
2	104759119	A	C	0.0962	0.0182	0.1233	1.25e-07	2_104759119_A_C	rs6742007	14742
3	58414784	A	G	-0.1646	0.0342	0.0317	1.49e-06	3_58414784_A_G	rs35021151	14735
3	79589418	A	G	-0.2015	0.042	0.9745	1.61e-06	3_79589418_A_G	rs62257659	14727
3	146882115	A	G	-0.0956	0.0196	0.8928	1.07e-06	3_146882115_A_G	rs78199195	14295
10	61379709	A	G	-0.1505	0.0313	0.0389	1.52e-06	10_61379709_A_G	rs117195704	14730
14	94854041	A	G	0.1075	0.0203	0.0957	1.19e-07	14_94854041_A_G	rs7149605	14731
17	64361924	A	C	0.2911	0.0451	0.0232	1.09e-10	17_64361924_A_C	rs117524772	14295
20	51194941	T	C	0.0726	0.0149	0.8161	1.1e-06	20_51194941_T_C	rs35679975	14726
chromosome	base_pair_location	effect_allele	other_allele	beta	standard_error	effect_allele_frequency	p_value	variant_id	rsid	n
1	89516076	C	G	-0.077	0.0171	0.6598	6.7e-06	1_89516076_C_G	rs6702801	7943
1	105113404	T	C	0.0783	0.0171	0.174	4.67e-06	1_105113404_T_C	rs12047801	11785
1	116784131	A	G	0.2658	0.0565	0.0186	2.55e-06	1_116784131_A_G	rs115494443	10853
2	170964850	T	C	0.2215	0.0469	0.0311	2.33e-06	2_170964850_T_C	rs115602471	11340
3	147628690	A	G	0.1502	0.0339	0.0497	9.39e-06	3_147628690_A_G	rs190042298	9897
5	67352803	T	G	0.0775	0.0175	0.1932	9.49e-06	5_67352803_T_G	rs10063171	11340
5	161958436	A	G	-0.0822	0.0181	0.4388	5.59e-06	5_161958436_A_G	rs10057700	8587
6	32586222	A	G	-0.3263	0.0266	0.0799	1.36e-34	6_32586222_A_G	rs11759846	11788
6	32603879	A	C	-0.2444	0.0462	0.0316	1.22e-07	6_32603879_A_C	rs9272305	8587
6	32656094	T	C	-0.3251	0.0554	0.0358	4.4e-09	6_32656094_T_C	rs13195317	11301
6	84066908	T	C	-0.0845	0.0189	0.178	7.79e-06	6_84066908_T_C	rs12529944	11340
7	89060931	T	G	0.131	0.0286	0.0604	4.64e-06	7_89060931_T_G	rs10233998	11785
8	89744017	A	T	0.2438	0.0524	0.9824	3.28e-06	8_89744017_A_T	rs16886503	11786
11	60773403	CA	C	0.073	0.0165	0.4802	9.68e-06	11_60773403_CA_C	rs11461659	7943
11	80672314	T	C	-0.2056	0.0452	0.0233	5.4e-06	11_80672314_T_C	rs72937918	11772
11	98540302	A	AAC	0.1696	0.0371	0.9558	4.84e-06	11_98540302_A_AAC	rs145501816	8391
11	118755738	A	G	0.0754	0.0142	0.5264	1.1e-07	11_118755738_A_G	rs523604	10290
12	28953348	A	G	0.1568	0.0352	0.9527	8.41e-06	12_28953348_A_G	rs76012752	11340
12	103893494	T	G	0.0961	0.0208	0.8877	3.83e-06	12_103893494_T_G	rs7138689	11777
12	114539621	T	C	0.062	0.013	0.5326	1.85e-06	12_114539621_T_C	rs4767214	11772
14	81651382	T	C	-0.1609	0.0361	0.9585	8.31e-06	14_81651382_T_C	rs76544453	11788
14	83490781	A	G	-0.1825	0.0406	0.0323	6.95e-06	14_83490781_A_G	rs78267257	10903
17	32073614	T	C	0.2176	0.0439	0.9755	7.17e-07	17_32073614_T_C	rs117537822	11788
17	53509585	A	G	-0.0856	0.0187	0.8232	4.7e-06	17_53509585_A_G	rs61098036	9891
18	308555	A	G	0.1116	0.0221	0.9015	4.42e-07	18_308555_A_G	rs11878153	11787
20	55282711	A	G	-0.0896	0.0198	0.1376	6.03e-06	20_55282711_A_G	rs2426634	11787
chromosome	base_pair_location	effect_allele	other_allele	beta	standard_error	effect_allele_frequency	p_value	variant_id	rsid	n
2	192579384	A	G	0.2016	0.0424	0.9733	1.99e-06	2_192579384_A_G	rs79419497	11789
3	12396234	T	C	0.2095	0.0419	0.0287	5.73e-07	3_12396234_T_C	rs142641125	11789
3	64865615	T	C	-0.1048	0.0217	0.8961	1.37e-06	3_64865615_T_C	rs77853517	11787
3	125991040	A	T	0.0854	0.0174	0.8293	9.2e-07	3_125991040_A_T	rs7638939	11769
3	137247468	T	C	0.1737	0.038	0.039	4.85e-06	3_137247468_T_C	rs75739108	11341
4	14756774	A	G	-0.1462	0.0329	0.1075	8.84e-06	4_14756774_A_G	rs111783480	9265
4	34713434	T	G	0.1176	0.0255	0.9036	3.99e-06	4_34713434_T_G	rs79925007	11341
4	47700645	T	C	-0.0886	0.0196	0.1258	6.17e-06	4_47700645_T_C	rs77880908	11770
4	138235156	T	G	-0.0646	0.0139	0.6861	3.36e-06	4_138235156_T_G	rs6535212	11784
5	35188802	T	C	-0.1216	0.026	0.9334	2.91e-06	5_35188802_T_C	rs4703508	11789
8	62639773	A	G	0.3327	0.0736	0.0111	6.17e-06	8_62639773_A_G	rs72659067	9980
9	88777064	T	C	0.1434	0.0306	0.0611	2.78e-06	9_88777064_T_C	rs11141276	9265
10	2293803	T	G	-0.1999	0.0431	0.0244	3.52e-06	10_2293803_T_G	rs74852566	11789
10	34837139	A	G	-0.0621	0.0137	0.4037	5.82e-06	10_34837139_A_G	rs1657222	11340
10	67202938	T	C	-0.1222	0.0259	0.9188	2.38e-06	10_67202938_T_C	rs10996419	11784
11	128560199	C	G	0.0728	0.016	0.7076	5.36e-06	11_128560199_C_G	rs55813957	11341
13	85868678	A	G	0.1922	0.0414	0.0318	3.44e-06	13_85868678_A_G	rs77832761	11785
13	95200973	CA	C	-0.2759	0.0539	0.0229	3.08e-07	13_95200973_CA_C	rs145516501	8383
14	55563894	C	G	-0.2699	0.0576	0.9727	2.79e-06	14_55563894_C_G	rs144129701	11341
16	1789487	A	ATC	0.0917	0.0203	0.8218	6.27e-06	16_1789487_A_ATC	rs200667067	8372
16	77431739	T	C	-0.0728	0.0153	0.7384	1.95e-06	16_77431739_T_C	rs36006983	11341
17	103299	A	C	-0.0723	0.0149	0.6969	1.22e-06	17_103299_A_C	rs28515912	10723
17	73558213	G	GT	-0.081	0.0177	0.7096	4.73e-06	17_73558213_G_GT	rs35252272	7307
18	58028057	A	G	-0.0622	0.0138	0.6878	6.57e-06	18_58028057_A_G	rs1943222	11789
19	54588401	CAAAT	C	0.0798	0.0175	0.5014	5.12e-06	19_54588401_CAAAT_C	rs150999021	7456
19	55506516	T	TA	-0.1007	0.0197	0.222	3.19e-07	19_55506516_T_TA	rs35266089	7943
chromosome	base_pair_location	effect_allele	other_allele	beta	standard_error	effect_allele_frequency	p_value	variant_id	rsid	n
1	9746065	T	G	-0.1722	0.0376	0.0444	4.65e-06	1_9746065_T_G	rs72633862	11774
1	41433965	T	C	-0.2372	0.0487	0.0189	1.11e-06	1_41433965_T_C	rs114363239	11782
1	67400701	A	G	0.1935	0.0435	0.9708	8.66e-06	1_67400701_A_G	rs112421516	11336
1	72288886	A	AT	-0.0779	0.0174	0.5308	7.57e-06	1_72288886_A_AT	rs35710660	7943
1	104640701	T	G	-0.2543	0.0561	0.0149	5.82e-06	1_104640701_T_G	rs115191082	11294
1	169461481	T	C	-0.1112	0.0248	0.9158	7.33e-06	1_169461481_T_C	rs2285212	11336
1	242399370	A	G	-0.0698	0.0156	0.2136	7.66e-06	1_242399370_A_G	rs383039	11783
2	13940522	T	C	0.147	0.0325	0.044	6.09e-06	2_13940522_T_C	rs13421547	11784
2	52215130	A	G	-0.2134	0.046	0.9756	3.5e-06	2_52215130_A_G	rs114209791	11784
2	141913966	T	C	-0.2551	0.0515	0.0228	7.29e-07	2_141913966_T_C	rs146918864	11438
2	213241261	T	C	0.1688	0.0373	0.9672	6.03e-06	2_213241261_T_C	rs35508685	11782
3	119431497	A	G	-0.1066	0.0237	0.9032	6.86e-06	3_119431497_A_G	rs73192044	11336
4	133183457	A	G	0.0635	0.0137	0.3202	3.57e-06	4_133183457_A_G	rs12498781	11763
6	112451601	A	G	-0.2175	0.0488	0.02	8.31e-06	6_112451601_A_G	rs34172193	10918
7	17753237	T	C	0.0719	0.0156	0.5043	4.05e-06	7_17753237_T_C	rs143181662	8587
7	54991055	A	G	0.2776	0.0597	0.9804	3.32e-06	7_54991055_A_G	rs6952803	10849
8	68839107	A	G	-0.3596	0.0778	0.9909	3.8e-06	8_68839107_A_G	rs138771212	11336
11	100596026	T	C	-0.222	0.0427	0.0255	2e-07	11_100596026_T_C	rs188205021	11774
13	112575760	T	C	-0.2247	0.0504	0.0541	8.26e-06	13_112575760_T_C	rs143409618	11784
14	21169862	T	C	-0.1232	0.0267	0.9142	3.95e-06	14_21169862_T_C	rs72659995	11336
14	48507353	T	G	0.0888	0.0201	0.1397	9.97e-06	14_48507353_T_G	rs61992201	10267
15	23769949	T	C	-0.1753	0.0372	0.965	2.45e-06	15_23769949_T_C	rs28542561	11774
16	80689313	T	G	-0.1546	0.0316	0.9553	9.96e-07	16_80689313_T_G	rs117977288	11784
18	58431552	G	GTT	0.3109	0.0641	0.9851	1.23e-06	18_58431552_G_GTT	rs11432579	7902
18	74247282	A	G	0.1474	0.0331	0.9399	8.46e-06	18_74247282_A_G	rs12969831	11336
18	75094435	C	G	0.0651	0.0143	0.6659	5.3e-06	18_75094435_C_G	rs34691354	11336
chromosome	base_pair_location	effect_allele	other_allele	beta	standard_error	effect_allele_frequency	p_value	variant_id	rsid	n
1	153082810	T	C	-0.0765	0.0154	0.4228	6.78e-07	1_153082810_T_C	rs28846828	8817
1	168180874	C	G	0.119	0.0256	0.1039	3.34e-06	1_168180874_C_G	rs12138611	11344
1	171216897	T	C	0.1072	0.0241	0.083	8.66e-06	1_171216897_T_C	rs2064077	11790
2	53038599	T	C	0.08	0.0181	0.8477	9.88e-06	2_53038599_T_C	rs2883991	11789
2	66332146	CT	C	0.077	0.0172	0.3457	7.58e-06	2_66332146_CT_C	rs34488531	7943
2	166018354	T	C	-0.0606	0.0135	0.5471	7.16e-06	2_166018354_T_C	rs4667792	11344
3	151178393	T	C	0.1541	0.0346	0.0446	8.44e-06	3_151178393_T_C	rs9817113	11790
4	6909807	C	G	-0.0925	0.0204	0.8324	5.78e-06	4_6909807_C_G	rs6842116	11344
4	164735206	T	C	-0.3364	0.0757	0.0177	8.84e-06	4_164735206_T_C	rs115680168	7586
5	22203180	T	C	-0.2004	0.0449	0.0429	8.07e-06	5_22203180_T_C	rs188200783	8974
5	46131995	T	C	-0.4166	0.091	0.0114	4.69e-06	5_46131995_T_C	rs143067549	7315
5	154577444	A	G	0.1741	0.038	0.0321	4.61e-06	5_154577444_A_G	rs59446445	11790
6	32624017	A	C	-0.2162	0.048	0.0367	6.66e-06	6_32624017_A_C	rs145607970	7523
6	158071161	A	G	-0.0664	0.0144	0.704	4.01e-06	6_158071161_A_G	rs6920753	11762
7	12560554	A	T	0.3176	0.0676	0.9871	2.62e-06	7_12560554_A_T	rs113563938	11344
8	35154239	A	G	0.1171	0.0198	0.1374	3.34e-09	8_35154239_A_G	rs11987533	11344
8	79840734	T	G	-0.0761	0.0166	0.7494	4.55e-06	8_79840734_T_G	rs12056343	9894
8	139987300	A	G	0.1913	0.0407	0.972	2.6e-06	8_139987300_A_G	rs113153423	11792
11	5315973	A	G	-0.2425	0.0538	0.0165	6.56e-06	11_5315973_A_G	rs113105910	11786
11	109386685	A	T	-0.2711	0.0606	0.0278	7.69e-06	11_109386685_A_T	rs71476058	7943
16	14288564	T	C	0.0897	0.0195	0.8313	4.22e-06	16_14288564_T_C	rs72785422	11343
16	83519341	A	T	-0.1343	0.0298	0.9366	6.58e-06	16_83519341_A_T	rs74032581	11344
17	59389022	A	G	0.2357	0.0511	0.0208	3.98e-06	17_59389022_A_G	rs149111746	11783
chromosome	base_pair_location	effect_allele	other_allele	beta	standard_error	effect_allele_frequency	p_value	variant_id	rsid	n
1	29484787	T	C	-0.3827	0.0859	0.9838	8.38e-06	1_29484787_T_C	rs187651556	6752
2	85320044	T	C	-0.1271	0.0273	0.0671	3.23e-06	2_85320044_T_C	rs78594373	11767
3	99744651	A	G	0.2819	0.0619	0.0142	5.26e-06	3_99744651_A_G	rs114416525	11345
3	164196006	CCCA	C	0.0731	0.0163	0.4392	7.3e-06	3_164196006_CCCA_C	rs146501549	7943
4	26143082	A	C	0.2679	0.0561	0.0253	1.79e-06	4_26143082_A_C	rs1473089	10916
4	157031745	A	G	0.1722	0.037	0.0376	3.25e-06	4_157031745_A_G	rs75590335	11345
5	144256718	A	G	-0.0709	0.0158	0.2216	7.21e-06	5_144256718_A_G	rs13169282	11783
7	81154741	A	T	-0.2102	0.0412	0.9695	3.36e-07	7_81154741_A_T	rs79229049	11781
8	52767675	A	G	-0.1003	0.0224	0.0953	7.55e-06	8_52767675_A_G	rs11777386	11779
8	81502336	A	G	0.2815	0.0571	0.0165	8.23e-07	8_81502336_A_G	rs56282088	10919
8	87485765	T	C	0.2714	0.0584	0.0167	3.36e-06	8_87485765_T_C	rs13257574	11306
9	117667449	T	C	0.27	0.0582	0.0163	3.5e-06	9_117667449_T_C	rs3181361	11345
10	44669337	A	G	0.2203	0.047	0.9713	2.77e-06	10_44669337_A_G	rs12240324	11793
10	71011969	T	TA	0.0784	0.017	0.6334	3.99e-06	10_71011969_T_TA	rs148579602	7943
11	83564435	A	T	-0.0919	0.0206	0.1246	8.15e-06	11_83564435_A_T	rs11607326	11345
12	131925456	T	C	-0.2141	0.0484	0.0264	9.71e-06	12_131925456_T_C	rs369913010	9246
13	56206816	T	C	0.4278	0.0964	0.0081	9.09e-06	13_56206816_T_C	rs187050106	8488
14	62394907	T	C	-0.0751	0.0162	0.7694	3.56e-06	14_62394907_T_C	rs17256492	11345
14	94197473	A	G	-0.0674	0.0138	0.6092	1.04e-06	14_94197473_A_G	rs7158900	11344
18	22333712	T	C	0.1655	0.0366	0.0384	6.13e-06	18_22333712_T_C	rs143949731	11782
20	16761823	A	G	0.3671	0.0828	0.9915	9.27e-06	20_16761823_A_G	rs117636462	10858
20	50001752	T	C	0.0632	0.0134	0.5504	2.4e-06	20_50001752_T_C	rs4811167	11793
21	42295154	A	G	0.3467	0.0752	0.0109	4.02e-06	21_42295154_A_G	rs117263973	10858
22	35723831	A	G	0.0906	0.0203	0.1324	8.08e-06	22_35723831_A_G	rs4466	11792
chromosome	base_pair_location	effect_allele	other_allele	beta	standard_error	effect_allele_frequency	p_value	variant_id	rsid	n
1	18931322	T	C	0.1729	0.0371	0.0521	3.16e-06	1_18931322_T_C	rs116790447	9453
1	153060770	A	T	0.0762	0.0162	0.4768	2.55e-06	1_153060770_A_T	rs199770642	7943
1	236592040	T	C	0.0815	0.0172	0.4915	2.15e-06	1_236592040_T_C	rs36183478	8587
4	47684375	C	G	0.12	0.0265	0.9234	5.95e-06	4_47684375_C_G	rs61760504	11337
5	149232308	A	G	-0.1318	0.028	0.0716	2.51e-06	5_149232308_A_G	rs2341294	9900
7	9959098	A	T	0.3063	0.0647	0.014	2.2e-06	7_9959098_A_T	rs145295031	11287
7	155623090	A	G	0.0657	0.0136	0.4443	1.36e-06	7_155623090_A_G	rs167018	11336
9	23373327	T	C	0.1847	0.0417	0.9596	9.46e-06	9_23373327_T_C	rs76088721	8587
10	6122343	A	G	0.3005	0.0641	0.0145	2.76e-06	10_6122343_A_G	rs11256610	10850
11	76932037	T	G	-0.2153	0.0484	0.0246	8.65e-06	11_76932037_T_G	rs145450029	11784
11	94477313	T	C	0.2004	0.0446	0.0274	7.01e-06	11_94477313_T_C	rs145660089	11779
11	129057999	T	C	-0.0696	0.0155	0.3114	7.11e-06	11_129057999_T_C	rs12275648	10277
12	27963647	A	AAAC	0.1086	0.0242	0.8723	7.2e-06	12_27963647_A_AAAC	rs146778171	7943
12	93849398	T	G	0.1913	0.0422	0.0315	5.81e-06	12_93849398_T_G	rs145891540	11772
12	112829103	CAT	C	0.081	0.0167	0.4923	1.23e-06	12_112829103_CAT_C	rs71445573	7943
14	57398908	T	C	-0.0757	0.017	0.8019	8.47e-06	14_57398908_T_C	rs61997688	11772
14	86024172	A	T	0.0892	0.0195	0.2392	4.78e-06	14_86024172_A_T	rs7401175	7943
14	97741799	A	G	-0.3	0.0657	0.9862	4.97e-06	14_97741799_A_G	rs117613902	10850
14	104576816	A	G	0.0753	0.0169	0.2361	8.37e-06	14_104576816_A_G	rs12588414	10273
16	49575164	A	G	-0.0886	0.0191	0.1398	3.51e-06	16_49575164_A_G	rs60306270	11781
18	7919506	A	G	0.0674	0.015	0.7371	7.01e-06	18_7919506_A_G	rs2165910	11768
19	2576036	C	G	-0.1197	0.0268	0.8687	7.95e-06	19_2576036_C_G	rs113974014	7943
21	26067535	A	G	0.2969	0.0644	0.0144	4.02e-06	21_26067535_A_G	rs143986178	10850
22	48661109	A	G	0.111	0.0207	0.1327	8.22e-08	22_48661109_A_G	rs73169406	11337
chromosome	base_pair_location	effect_allele	other_allele	beta	standard_error	effect_allele_frequency	p_value	variant_id	rsid	n
1	67498721	T	C	0.2831	0.0636	0.0151	8.54e-06	1_67498721_T_C	rs116068903	10470
1	177439129	T	C	0.2794	0.063	0.9817	9.21e-06	1_177439129_T_C	rs116381951	9983
2	31896839	T	C	0.2769	0.0557	0.9745	6.65e-07	2_31896839_T_C	rs13001788	8243
2	171243489	A	G	0.232	0.0502	0.9786	3.81e-06	2_171243489_A_G	rs115890206	10403
4	13099601	A	G	-0.1278	0.0286	0.0648	7.88e-06	4_13099601_A_G	rs111805691	11344
4	108118301	T	C	0.0631	0.0129	0.5622	1e-06	4_108118301_T_C	rs17549820	11791
4	136755243	A	G	-0.2101	0.0441	0.025	1.9e-06	4_136755243_A_G	rs116007066	10295
5	22599432	T	TA	-0.2288	0.0454	0.9611	4.66e-07	5_22599432_T_TA	rs199629395	7943
6	107846644	T	C	0.0615	0.0137	0.5833	7.15e-06	6_107846644_T_C	rs11153066	11343
6	131393771	A	C	-0.157	0.0325	0.9549	1.36e-06	6_131393771_A_C	rs9321271	11779
7	98121843	C	G	0.0704	0.0144	0.346	1.01e-06	7_98121843_C_G	rs1472270	11344
8	120536724	A	C	-0.0739	0.0166	0.2186	8.52e-06	8_120536724_A_C	rs147955591	11344
9	4589802	C	G	-0.0643	0.0144	0.6412	8e-06	9_4589802_C_G	rs301439	11344
11	36198233	T	C	-0.0721	0.0156	0.2619	3.8e-06	11_36198233_T_C	rs34246740	11344
11	40470032	T	C	-0.2471	0.0535	0.9783	3.86e-06	11_40470032_T_C	rs141460846	11304
11	115220909	T	C	-0.1842	0.0412	0.0363	7.79e-06	11_115220909_T_C	rs71476282	11344
12	13099229	T	C	-0.0984	0.021	0.7599	2.79e-06	12_13099229_T_C	rs56353341	7943
12	111592380	T	G	-0.1133	0.0239	0.0879	2.13e-06	12_111592380_T_G	rs2157876	11343
13	30976443	A	C	-0.1638	0.0368	0.3346	8.54e-06	13_30976443_A_C	rs111358562	8817
14	25692351	A	G	-0.1021	0.0231	0.8947	9.87e-06	14_25692351_A_G	rs55757846	11344
15	84665328	T	C	-0.2102	0.0443	0.9766	2.09e-06	15_84665328_T_C	rs11630708	11788
16	12220199	T	C	-0.1967	0.0443	0.9753	8.99e-06	16_12220199_T_C	rs55987136	11781
16	80775714	A	G	-0.0606	0.0128	0.4465	2.2e-06	16_80775714_A_G	rs9921181	11786
17	4507431	T	C	0.1213	0.0261	0.0695	3.36e-06	17_4507431_T_C	rs117538197	11774
17	74316443	T	G	0.1688	0.0374	0.0635	6.38e-06	17_74316443_T_G	rs117953283	8397
20	6103768	C	G	-0.1844	0.0404	0.0481	5.01e-06	20_6103768_C_G	rs2281533	11776
chromosome	base_pair_location	effect_allele	other_allele	beta	standard_error	effect_allele_frequency	p_value	variant_id	rsid	n
1	15344293	T	TC	0.1947	0.0435	0.9543	7.61e-06	1_15344293_T_TC	rs201096730	7943
2	13437884	A	ATG	-0.0903	0.0203	0.6895	8.66e-06	2_13437884_A_ATG	rs112523022	7456
2	168518584	T	TA	-0.0863	0.0187	0.2972	3.93e-06	2_168518584_T_TA	rs34648588	7943
2	227438887	A	G	-0.0652	0.0144	0.4698	5.96e-06	2_227438887_A_G	rs1273797	9252
3	69721499	T	C	0.3362	0.0761	0.0144	9.97e-06	3_69721499_T_C	rs1427438	10891
4	45839898	A	T	0.0848	0.0188	0.8568	6.46e-06	4_45839898_A_T	rs28658099	11773
4	189492967	T	G	0.1741	0.0364	0.047	1.73e-06	4_189492967_T_G	rs35370544	8385
5	38788544	T	C	-0.0666	0.0148	0.2923	6.8e-06	5_38788544_T_C	rs10941408	11345
6	38719850	C	G	0.0691	0.0148	0.6997	3.03e-06	6_38719850_C_G	rs7742625	11345
6	85285875	A	G	0.1773	0.0398	0.9431	8.4e-06	6_85285875_A_G	rs60781061	9265
6	156872261	T	C	-0.1166	0.0255	0.1064	4.82e-06	6_156872261_T_C	rs77792454	8817
7	24423445	C	G	0.1833	0.04	0.0307	4.59e-06	7_24423445_C_G	rs17149396	11789
7	83421169	A	G	0.2055	0.0451	0.9763	5.2e-06	7_83421169_A_G	rs75671803	11785
8	87995921	A	G	-0.0752	0.0162	0.2321	3.45e-06	8_87995921_A_G	rs66755903	11345
9	21663051	C	G	0.1308	0.0277	0.9172	2.34e-06	9_21663051_C_G	rs62556318	11345
9	31779365	T	C	-0.1259	0.0285	0.0665	9.98e-06	9_31779365_T_C	rs79417946	11345
9	133361010	T	C	0.0689	0.0154	0.7409	7.68e-06	9_133361010_T_C	rs17147023	11344
12	96439814	A	G	0.1259	0.0273	0.9273	3.99e-06	12_96439814_A_G	rs78455659	11345
15	66970271	T	C	-0.0681	0.0135	0.5496	4.55e-07	15_66970271_T_C	rs8042883	11345
15	98506292	T	G	0.2314	0.0518	0.9759	7.93e-06	15_98506292_T_G	rs77248338	10471
16	27450250	G	GGT	-0.1366	0.0303	0.908	6.54e-06	16_27450250_G_GGT	rs148213188	7456
16	79491576	A	C	0.0936	0.0203	0.8755	4.01e-06	16_79491576_A_C	rs13336496	11780
16	83303070	T	C	-0.0889	0.0201	0.8647	9.74e-06	16_83303070_T_C	rs78103000	11345
17	64288475	A	G	-0.1028	0.0231	0.1006	8.58e-06	17_64288475_A_G	rs12453636	9892
18	73359115	A	G	0.3432	0.0748	0.0112	4.47e-06	18_73359115_A_G	rs112495884	10858
19	14299739	A	C	-0.1184	0.0233	0.1177	3.74e-07	19_14299739_A_C	rs10415966	10281
20	56364589	A	G	0.095	0.0212	0.1263	7.42e-06	20_56364589_A_G	rs6099755	11345
21	40484010	T	C	-0.0732	0.0158	0.2201	3.61e-06	21_40484010_T_C	rs1013434	11783
21	40666580	CA	C	-0.0796	0.0179	0.3353	8.71e-06	21_40666580_CA_C	rs35545105	7943
chromosome	base_pair_location	effect_allele	other_allele	beta	standard_error	effect_allele_frequency	p_value	variant_id	rsid	n
1	145427960	C	G	0.1919	0.0417	0.0407	4.19e-06	1_145427960_C_G	rs10910814	7953
1	173492229	T	G	0.0664	0.015	0.2727	9.57e-06	1_173492229_T_G	rs9425728	11345
1	243071390	T	C	-0.077	0.0167	0.2195	4.01e-06	1_243071390_T_C	rs2502347	11345
2	43501970	T	C	0.0609	0.0136	0.546	7.54e-06	2_43501970_T_C	rs6712163	11344
2	107668175	A	G	0.0701	0.0153	0.7233	4.61e-06	2_107668175_A_G	rs13418255	11345
2	172513639	A	C	0.0598	0.0134	0.6086	8.09e-06	2_172513639_A_C	rs7587695	11793
4	40156881	A	G	-0.0773	0.0159	0.2374	1.16e-06	4_40156881_A_G	rs13130198	11345
4	185535085	T	G	0.0753	0.0157	0.482	1.62e-06	4_185535085_T_G	rs6552795	8100
6	32556783	T	C	0.1212	0.0255	0.1501	2e-06	6_32556783_T_C	rs9270229	6252
6	35764540	A	G	0.085	0.0179	0.5892	2.05e-06	6_35764540_A_G	rs2766594	7943
6	62665592	T	C	0.0782	0.0173	0.6589	6.18e-06	6_62665592_T_C	rs71552590	7943
6	124516990	T	G	-0.1305	0.0294	0.9368	9.05e-06	6_124516990_T_G	rs802281	11786
8	22649912	A	G	0.0678	0.0136	0.5982	6.19e-07	8_22649912_A_G	rs11989681	11345
8	71370392	A	C	-0.1552	0.0345	0.9596	6.84e-06	8_71370392_A_C	rs79359966	11775
8	119274249	T	G	-0.1391	0.0299	0.9451	3.28e-06	8_119274249_T_G	rs4876407	11788
9	117036047	T	G	-0.1338	0.0278	0.0752	1.49e-06	9_117036047_T_G	rs1490743	10281
10	6800809	T	C	-0.2354	0.045	0.0253	1.68e-07	10_6800809_T_C	rs75610895	11787
10	34284406	A	G	0.2805	0.0592	0.9846	2.16e-06	10_34284406_A_G	rs116963481	11793
11	131406108	T	G	0.0797	0.0177	0.8324	6.71e-06	11_131406108_T_G	rs371539	11775
14	64861479	T	C	-0.1955	0.043	0.0285	5.45e-06	14_64861479_T_C	rs61984458	11345
15	39160069	T	C	-0.0682	0.0154	0.6072	9.49e-06	15_39160069_T_C	rs10152568	11784
15	79066932	A	G	0.0716	0.0152	0.4842	2.47e-06	15_79066932_A_G	rs12900168	10471
15	79597917	T	G	0.1045	0.0231	0.9046	6.07e-06	15_79597917_T_G	rs76678067	11345
18	10579314	A	G	-0.0699	0.0158	0.7524	9.69e-06	18_10579314_A_G	rs669029	11345
20	51651490	T	C	-0.313	0.0706	0.0162	9.27e-06	20_51651490_T_C	rs12481726	9849
20	58024118	A	AT	-0.2154	0.0486	0.9648	9.33e-06	20_58024118_A_AT	rs139570187	7943
chromosome	base_pair_location	effect_allele	other_allele	beta	standard_error	effect_allele_frequency	p_value	variant_id	rsid	n
1	37473314	T	C	0.1661	0.0361	0.0436	4.2e-06	1_37473314_T_C	rs114829303	11344
1	62157502	A	G	0.1942	0.0435	0.0315	8.03e-06	1_62157502_A_G	rs139303816	9895
1	159897328	A	G	-0.2117	0.0468	0.0254	6.08e-06	1_159897328_A_G	rs41264833	11790
1	208050360	A	G	-0.1169	0.0236	0.0881	7.29e-07	1_208050360_A_G	rs17009223	11789
2	46461654	T	C	-0.0828	0.0186	0.1671	8.52e-06	2_46461654_T_C	rs10182644	11344
2	139572732	T	C	-0.1649	0.0368	0.9609	7.43e-06	2_139572732_T_C	rs72873944	11792
3	126910721	T	C	-0.213	0.0471	0.9743	6.12e-06	3_126910721_T_C	rs112289272	10905
5	67548442	T	C	-0.0708	0.0158	0.2459	7.43e-06	5_67548442_T_C	rs706716	11344
5	95530542	A	G	0.0765	0.0147	0.7289	1.95e-07	5_95530542_A_G	rs34639000	11773
6	124474284	A	G	0.3833	0.0825	0.9859	3.38e-06	6_124474284_A_G	rs141941146	10280
6	167250912	A	G	0.1911	0.0429	0.0282	8.41e-06	6_167250912_A_G	rs9457226	11786
7	138588598	T	C	-0.3402	0.075	0.0162	5.73e-06	7_138588598_T_C	rs10235012	7943
9	96094846	T	C	-0.0623	0.0137	0.3561	5.43e-06	9_96094846_T_C	rs2995998	11792
9	132281601	A	G	0.0777	0.0167	0.2002	3.28e-06	9_132281601_A_G	rs10988407	11791
10	8132034	A	AT	-0.2449	0.048	0.9701	3.36e-07	10_8132034_A_AT	rs201464214	8377
11	10380223	A	G	-0.2747	0.0592	0.9858	3.48e-06	11_10380223_A_G	rs4277106	11790
11	132275295	T	G	-0.0732	0.0162	0.2044	6.23e-06	11_132275295_T_G	rs2212484	11792
13	78234635	A	C	-0.2292	0.0499	0.0477	4.37e-06	13_78234635_A_C	rs12864018	7943
14	93316119	A	G	-0.0924	0.0188	0.1442	8.88e-07	14_93316119_A_G	rs7142197	11773
15	56343222	T	G	0.211	0.0465	0.0271	5.69e-06	15_56343222_T_G	rs144124166	11768
15	70546132	T	C	0.0838	0.0173	0.8068	1.27e-06	15_70546132_T_C	rs12592185	11344
16	6155800	T	C	-0.114	0.0255	0.0784	7.8e-06	16_6155800_T_C	rs67927317	11344
16	86933894	C	G	0.2407	0.0521	0.0351	3.84e-06	16_86933894_C_G	rs7193141	9377
17	59402478	A	G	0.2206	0.0482	0.0267	4.72e-06	17_59402478_A_G	rs62069649	10431
20	2159791	A	G	0.0615	0.0139	0.363	9.67e-06	20_2159791_A_G	rs4815018	11344
22	48143913	T	C	-0.0686	0.0141	0.3408	1.14e-06	22_48143913_T_C	rs132210	11344
chromosome	base_pair_location	effect_allele	other_allele	beta	standard_error	effect_allele_frequency	p_value	variant_id	rsid	n
1	154426970	A	C	-0.1684	0.0119	0.6128	1.83e-45	1_154426970_A_C	rs2228145	14742
2	113871806	T	G	0.0975	0.0211	0.9152	3.82e-06	2_113871806_T_G	rs17486819	14739
4	7449788	T	C	-0.3592	0.0787	0.0119	5.01e-06	4_7449788_T_C	rs112669397	10217
5	141146747	T	G	-0.0671	0.0143	0.2276	2.7e-06	5_141146747_T_G	rs248536	14295
6	32578632	T	C	0.064	0.0131	0.2766	1.03e-06	6_32578632_T_C	rs116457146	14743
7	28486167	T	C	0.0582	0.0127	0.6371	4.59e-06	7_28486167_T_C	rs10234370	14295
7	76792340	T	C	-0.2244	0.0469	0.0182	1.71e-06	7_76792340_T_C	rs187416244	14726
8	21260780	A	G	-0.0659	0.0135	0.7459	1.05e-06	8_21260780_A_G	rs1346147	14295
9	954741	A	C	-0.3418	0.0701	0.9865	1.08e-06	9_954741_A_C	rs10977774	12312
10	127845552	A	G	-0.2492	0.0557	0.017	7.68e-06	10_127845552_A_G	rs76203502	12634
13	68942611	T	G	-0.3427	0.0682	0.0105	5.04e-07	13_68942611_T_G	rs185969953	12934
14	77078350	A	T	0.1165	0.0244	0.118	1.8e-06	14_77078350_A_T	rs1642826	10893
14	85619189	C	G	0.063	0.0139	0.2257	5.83e-06	14_85619189_C_G	rs12433894	14726
18	73432128	A	C	-0.2484	0.0553	0.9868	7.06e-06	18_73432128_A_C	rs35441559	14740
19	58504085	A	C	0.1173	0.0262	0.0664	7.57e-06	19_58504085_A_C	rs79254378	14295
chromosome	base_pair_location	effect_allele	other_allele	beta	standard_error	effect_allele_frequency	p_value	variant_id	rsid	n
1	97287518	A	C	0.2512	0.0531	0.9836	2.24e-06	1_97287518_A_C	rs77336315	13801
1	174141356	A	G	0.097	0.021	0.8744	3.86e-06	1_174141356_A_G	rs56889120	11340
1	194276216	A	G	0.1372	0.0274	0.9451	5.52e-07	1_194276216_A_G	rs74131483	13240
1	223649878	T	C	0.0929	0.0204	0.9031	5.27e-06	1_223649878_T_C	rs17161952	14734
2	167396150	CT	C	-0.2369	0.046	0.9552	2.6e-07	2_167396150_CT_C	rs11428073	10894
3	35502404	T	C	0.1495	0.0316	0.0436	2.23e-06	3_35502404_T_C	rs144728120	14717
4	110732727	T	G	0.2093	0.046	0.0198	5.36e-06	4_110732727_T_G	rs116415547	13870
4	147814894	C	G	-0.1493	0.0337	0.0376	9.41e-06	4_147814894_C_G	rs139102025	12846
4	185760185	A	G	-0.0813	0.018	0.1357	6.28e-06	4_185760185_A_G	rs62338232	14288
5	35881376	T	G	-0.0647	0.0131	0.2796	7.86e-07	5_35881376_T_G	rs11742240	14736
5	131676320	T	C	-0.0651	0.0133	0.4122	9.84e-07	5_131676320_T_C	rs1050152	11785
5	133893338	A	G	-0.0713	0.0159	0.2092	7.32e-06	5_133893338_A_G	rs202212924	12202
5	157298830	T	G	-0.078	0.0176	0.1347	9.34e-06	5_157298830_T_G	rs62387962	14288
7	2401569	A	G	0.068	0.0138	0.2517	8.33e-07	7_2401569_A_G	rs12699881	14288
7	129478199	C	G	0.2134	0.0481	0.0211	9.14e-06	7_129478199_C_G	rs78939185	11775
8	79713753	G	GAGCCATGGCCGTA	-0.1694	0.0225	0.1	5.12e-14	8_79713753_G_GAGCCATGGCCGTA	rs144088095	10894
8	106555039	T	G	0.0613	0.0121	0.4013	4.06e-07	8_106555039_T_G	rs1375955	14288
9	133854336	A	G	0.0691	0.0148	0.5682	3.03e-06	9_133854336_A_G	rs7026771	12403
10	16318694	T	C	-0.1374	0.031	0.9572	9.33e-06	10_16318694_T_C	rs12217463	14736
11	20486401	A	G	0.1208	0.0267	0.067	6.06e-06	11_20486401_A_G	rs10734292	11776
12	17798114	T	G	-0.2791	0.0616	0.0113	5.87e-06	12_17798114_T_G	rs76213792	14288
12	55251385	T	C	-0.0724	0.0163	0.8342	8.92e-06	12_55251385_T_C	rs11171132	14288
12	97807415	A	G	0.0698	0.0139	0.237	5.12e-07	12_97807415_A_G	rs12321566	14287
13	77616524	CTCCA	C	0.0751	0.0162	0.2556	3.56e-06	13_77616524_CTCCA_C	rs71203034	10893
14	59452945	T	G	0.0965	0.0217	0.0814	8.71e-06	14_59452945_T_G	rs11158239	14288
15	81321256	T	C	-0.136	0.028	0.0497	1.19e-06	15_81321256_T_C	rs79072837	14715
19	14764810	A	G	-0.0584	0.0127	0.2923	4.26e-06	19_14764810_A_G	rs10403201	14730
chromosome	base_pair_location	effect_allele	other_allele	beta	standard_error	effect_allele_frequency	p_value	variant_id	rsid	n
1	46373240	A	G	0.1025	0.0231	0.0739	9.11e-06	1_46373240_A_G	rs75579654	14728
1	159175354	A	G	0.0667	0.0116	0.5552	8.92e-09	1_159175354_A_G	rs12075	14741
1	233542010	T	C	0.3186	0.0622	0.9879	3.02e-07	1_233542010_T_C	rs144815207	13394
2	108946178	A	G	0.0562	0.0117	0.4424	1.56e-06	2_108946178_A_G	rs6709159	14744
2	233468903	G	GGC	0.1599	0.0328	0.9498	1.09e-06	2_233468903_G_GGC	rs146058124	11329
3	16705058	T	C	0.056	0.012	0.4104	3.06e-06	3_16705058_T_C	rs13064825	14296
3	76218188	T	C	0.1479	0.0322	0.0386	4.37e-06	3_76218188_T_C	rs1516478	14741
3	132203683	T	C	0.0932	0.0206	0.1151	6.06e-06	3_132203683_T_C	rs11712240	11777
3	172877373	T	C	0.2829	0.0608	0.0146	3.27e-06	3_172877373_T_C	rs141979722	11669
4	73291057	CT	C	-0.239	0.0465	0.0364	2.75e-07	4_73291057_CT_C	rs199932878	10894
4	74574265	A	G	-0.1894	0.0241	0.0665	3.87e-15	4_74574265_A_G	rs6446951	14729
5	2106405	T	C	0.1432	0.0322	0.0447	8.7e-06	5_2106405_T_C	rs72710634	14744
5	37903927	A	C	-0.0936	0.0184	0.1404	3.64e-07	5_37903927_A_C	rs972492	12412
5	120608739	A	T	-0.0755	0.0147	0.2006	2.81e-07	5_120608739_A_T	rs12188297	14740
6	2140801	A	G	-0.3943	0.0886	0.0095	8.57e-06	6_2140801_A_G	rs141384565	11331
7	17688229	A	G	0.2687	0.0555	0.9866	1.29e-06	7_17688229_A_G	rs145125644	14733
7	57105100	A	G	0.0948	0.0213	0.7166	8.56e-06	7_57105100_A_G	rs7458637	9830
8	133415401	C	G	-0.0957	0.0212	0.9125	6.36e-06	8_133415401_C_G	rs2466352	14730
10	16318694	T	C	-0.1365	0.0308	0.9559	9.34e-06	10_16318694_T_C	rs12217463	14744
10	118629449	T	C	0.1545	0.0325	0.9598	2e-06	10_118629449_T_C	rs6585420	14744
13	31352538	T	C	-0.1103	0.0249	0.94	9.44e-06	13_31352538_T_C	rs4769882	14744
14	40504540	T	TACACACACACACAC	-0.0691	0.0156	0.2706	9.45e-06	14_40504540_T_TACACACACACACAC	rs370288870	10893
15	101649801	A	C	0.0574	0.0124	0.4025	3.67e-06	15_101649801_A_C	rs72633250	14296
16	4804879	T	C	-0.1546	0.0348	0.9689	8.89e-06	16_4804879_T_C	rs76149515	14741
16	22653353	A	G	0.389	0.0875	0.9886	8.76e-06	16_22653353_A_G	rs370192906	9893
16	60551242	A	G	-0.0541	0.0119	0.393	5.46e-06	16_60551242_A_G	rs1582581	14730
17	11189278	T	C	0.0548	0.0121	0.5814	5.93e-06	17_11189278_T_C	rs1988503	14296
17	54450134	A	G	0.0668	0.0131	0.7222	3.41e-07	17_54450134_A_G	rs8069322	14726
17	73572798	A	G	-0.1324	0.0279	0.0541	2.08e-06	17_73572798_A_G	rs7216538	13672
18	12258051	T	C	0.0555	0.012	0.5073	3.75e-06	18_12258051_T_C	rs34519991	14296
18	36692976	T	G	-0.3895	0.076	0.0095	2.98e-07	18_36692976_T_G	rs72886502	12291
18	73584415	T	G	0.2945	0.0651	0.0101	6.07e-06	18_73584415_T_G	rs2612387	12935
18	73700336	T	C	0.0941	0.02	0.9034	2.54e-06	18_73700336_T_C	rs906401	14729
19	34248514	A	G	0.0948	0.0209	0.1019	5.74e-06	19_34248514_A_G	rs71337505	14563
chromosome	base_pair_location	effect_allele	other_allele	beta	standard_error	effect_allele_frequency	p_value	variant_id	rsid	n
1	237983229	A	G	-0.0551	0.0121	0.3438	5.27e-06	1_237983229_A_G	rs4659810	14710
2	107310081	A	G	-0.0849	0.0183	0.8857	3.5e-06	2_107310081_A_G	rs7570818	14729
2	167396150	CT	C	-0.2111	0.0461	0.9553	4.67e-06	2_167396150_CT_C	rs11428073	10894
3	124310529	T	TA	-0.1073	0.0225	0.906	1.85e-06	3_124310529_T_TA	rs141437550	11330
4	5793052	A	T	0.0626	0.0121	0.5957	2.3e-07	4_5793052_A_T	rs7656674	14288
4	10683051	A	G	0.2159	0.048	0.0172	6.86e-06	4_10683051_A_G	rs6827317	14736
4	26142254	C	G	0.2053	0.0433	0.9689	2.12e-06	4_26142254_C_G	rs73112514	12393
4	84952443	A	C	0.1265	0.0263	0.9391	1.51e-06	4_84952443_A_C	rs1921885	14288
4	175537640	T	C	-0.299	0.0613	0.0112	1.07e-06	4_175537640_T_C	rs114152855	14249
5	11362066	A	G	0.0964	0.0216	0.081	8.08e-06	5_11362066_A_G	rs58801460	14736
5	131705458	C	G	-0.0605	0.013	0.4529	3.26e-06	5_131705458_C_G	rs2631367	11785
7	16406570	T	C	-0.0931	0.0199	0.1103	2.89e-06	7_16406570_T_C	rs34992551	14734
7	113796203	C	G	0.1918	0.0427	0.9725	7.06e-06	7_113796203_C_G	rs201799031	11760
7	144100595	T	C	0.0668	0.0151	0.1815	9.7e-06	7_144100595_T_C	rs2525703	14723
7	156395495	A	G	0.1321	0.029	0.9369	5.23e-06	7_156395495_A_G	rs2365502	11777
8	51696312	T	C	0.1447	0.0303	0.0388	1.79e-06	8_51696312_T_C	rs143420877	14729
8	68719454	T	C	-0.0747	0.0155	0.8321	1.44e-06	8_68719454_T_C	rs7820135	14730
8	106593558	A	G	-0.0608	0.0121	0.4469	5.04e-07	8_106593558_A_G	rs7013321	14288
9	87111083	T	G	0.2185	0.0461	0.0182	2.14e-06	9_87111083_T_G	rs183319799	14733
10	18285342	T	C	0.0523	0.0114	0.4627	4.48e-06	10_18285342_T_C	rs10508556	14735
11	22351553	A	G	-0.1111	0.0251	0.9044	9.59e-06	11_22351553_A_G	rs111848253	11538
11	95274487	T	G	0.0989	0.021	0.9023	2.48e-06	11_95274487_T_G	rs34536806	14288
12	24809427	T	C	-0.2662	0.0526	0.0227	4.17e-07	12_24809427_T_C	rs144834546	12935
12	95312882	A	C	-0.1083	0.0232	0.0779	3.04e-06	12_95312882_A_C	rs60821320	12852
13	85826913	T	C	-0.0607	0.0137	0.6556	9.39e-06	13_85826913_T_C	rs4911055	11783
13	112876202	T	C	0.1588	0.0358	0.0406	9.18e-06	13_112876202_T_C	rs371119188	12189
14	38436952	A	AT	0.1563	0.0336	0.9531	3.29e-06	14_38436952_A_AT	rs151241327	11324
16	48902293	A	C	-0.2301	0.0472	0.0182	1.09e-06	16_48902293_A_C	rs149458216	14726
16	86330952	A	T	-0.0548	0.0122	0.4227	7.06e-06	16_86330952_A_T	rs28535005	14288
17	9112300	A	G	-0.0594	0.0133	0.7486	7.96e-06	17_9112300_A_G	rs734515	14715
17	62499163	T	C	0.3006	0.0666	0.0106	6.38e-06	17_62499163_T_C	rs56025355	12968
19	14764810	A	G	-0.0597	0.0125	0.292	1.79e-06	19_14764810_A_G	rs10403201	14730
19	41811072	A	G	-0.1921	0.0276	0.9378	3.4e-12	19_41811072_A_G	rs73045256	14288
19	41847860	A	G	-0.4623	0.0335	0.0345	2.55e-43	19_41847860_A_G	rs1800472	14736
19	41981195	T	C	0.1378	0.0271	0.0525	3.68e-07	19_41981195_T_C	rs7247630	14729
21	43119625	T	C	0.0561	0.0124	0.3696	6.06e-06	21_43119625_T_C	rs4919925	14287
22	45002724	T	C	-0.0873	0.019	0.1204	4.33e-06	22_45002724_T_C	rs2281119	14284
chromosome	base_pair_location	effect_allele	other_allele	beta	standard_error	effect_allele_frequency	p_value	variant_id	rsid	n
1	244347370	A	T	-0.0707	0.0155	0.7435	5.08e-06	1_244347370_A_T	rs4326609	11345
2	3091471	T	C	0.0707	0.0153	0.3559	3.82e-06	2_3091471_T_C	rs11127419	9252
2	46125903	A	T	0.0993	0.0213	0.8758	3.13e-06	2_46125903_A_T	rs80092539	11345
2	222585468	A	G	-0.2119	0.0453	0.0321	2.9e-06	2_222585468_A_G	rs825264	10291
2	224292526	C	G	-0.3015	0.0631	0.9851	1.77e-06	2_224292526_C_G	rs116794364	10858
3	58954742	C	G	0.2548	0.0556	0.021	4.59e-06	3_58954742_C_G	rs145344087	10281
3	121028150	A	C	-0.3456	0.0781	0.9882	9.64e-06	3_121028150_A_C	rs190222173	9984
4	23472007	A	C	0.0575	0.013	0.5333	9.73e-06	4_23472007_A_C	rs13105239	11766
5	61150440	T	G	0.0629	0.0139	0.6927	6.03e-06	5_61150440_T_G	rs4699986	11792
5	171514639	A	T	0.1155	0.0258	0.0986	7.58e-06	5_171514639_A_T	rs142330159	9436
6	124651086	C	G	0.1084	0.0243	0.9095	8.16e-06	6_124651086_C_G	rs9482537	11345
7	4467714	T	C	0.0606	0.0135	0.4384	7.16e-06	7_4467714_T_C	rs9648464	11345
7	52054682	T	C	0.3026	0.0674	0.0139	7.14e-06	7_52054682_T_C	rs111417524	10701
7	67523386	T	C	-0.2448	0.0544	0.018	6.8e-06	7_67523386_T_C	rs117675814	11345
8	73410768	CT	C	-0.0707	0.0157	0.6419	6.69e-06	8_73410768_CT_C	rs11442499	8388
8	109432178	A	T	0.0757	0.0158	0.6575	1.66e-06	8_109432178_A_T	rs13264315	9460
10	13969539	T	C	0.06	0.0132	0.5978	5.48e-06	10_13969539_T_C	rs1534627	11791
10	31490202	A	G	0.1725	0.0367	0.0351	2.6e-06	10_31490202_A_G	rs74992559	11784
12	68026044	A	T	-0.3084	0.0661	0.0168	3.08e-06	12_68026044_A_T	rs11608349	9362
13	35704767	T	G	-0.0782	0.0173	0.2297	6.18e-06	13_35704767_T_G	rs1348602	9023
13	88387973	A	G	0.1842	0.0408	0.9695	6.34e-06	13_88387973_A_G	rs117844161	11781
14	97087097	A	G	-0.0635	0.0136	0.5456	3.02e-06	14_97087097_A_G	rs234592	11345
15	38990803	T	G	-0.0652	0.0146	0.2544	7.98e-06	15_38990803_T_G	rs12595568	11792
15	60604436	A	G	0.0678	0.0153	0.7664	9.36e-06	15_60604436_A_G	rs10152968	11792
15	80114266	A	G	0.2606	0.0583	0.0179	7.82e-06	15_80114266_A_G	rs147461732	11345
16	29777590	A	AT	0.1331	0.0291	0.1302	4.79e-06	16_29777590_A_AT	rs34084384	6879
16	61998438	A	AT	-0.0783	0.0175	0.674	7.67e-06	16_61998438_A_AT	rs35337966	7942
16	78805709	T	G	0.1742	0.0385	0.9676	6.05e-06	16_78805709_T_G	rs150843753	11779
17	28341679	T	G	0.0671	0.0143	0.486	2.7e-06	17_28341679_T_G	rs7225483	9849
19	6801966	A	G	0.112	0.0238	0.0899	2.53e-06	19_6801966_A_G	rs332426	11789
19	54851842	A	G	-0.1011	0.0197	0.1385	2.87e-07	19_54851842_A_G	rs11883375	11776
21	43995327	T	C	-0.1676	0.0374	0.0399	7.42e-06	21_43995327_T_C	rs62213023	11345
chromosome	base_pair_location	effect_allele	other_allele	beta	standard_error	effect_allele_frequency	p_value	variant_id	rsid	n
1	161478810	A	G	-0.0604	0.0135	0.4812	7.67e-06	1_161478810_A_G	rs6671847	11336
1	238821453	A	G	0.0563	0.0122	0.4817	3.94e-06	1_238821453_A_G	rs12754806	11768
2	84195883	A	G	-0.1377	0.0302	0.9558	5.13e-06	2_84195883_A_G	rs78981063	11784
2	174802976	A	G	0.0639	0.0144	0.2266	9.1e-06	2_174802976_A_G	rs112883732	11784
3	12385357	A	C	-0.0951	0.0203	0.1784	2.8e-06	3_12385357_A_C	rs3963364	9453
3	58363371	T	C	-0.063	0.013	0.6603	1.26e-06	3_58363371_T_C	rs62258077	11762
4	6753471	T	C	0.0611	0.0138	0.5834	9.53e-06	4_6753471_T_C	rs4689540	11336
5	6378192	C	G	-0.0824	0.0173	0.1414	1.91e-06	5_6378192_C_G	rs9313148	11777
5	36424241	A	T	0.1414	0.0302	0.9403	2.84e-06	5_36424241_A_T	rs72730728	11336
5	38527228	T	G	0.0788	0.0134	0.5419	4.09e-09	5_38527228_T_G	rs2289779	11336
5	84611579	T	C	0.0692	0.0153	0.8025	6.1e-06	5_84611579_T_C	rs452976	11770
5	95049215	C	G	0.0745	0.0164	0.6059	5.55e-06	5_95049215_C_G	rs1645151	8809
5	110784241	T	C	-0.2181	0.0467	0.0215	3.01e-06	5_110784241_T_C	rs115938660	11770
5	145246085	T	G	-0.0553	0.0125	0.4142	9.69e-06	5_145246085_T_G	rs2569006	11780
6	68918580	A	G	-0.0681	0.0145	0.2875	2.65e-06	6_68918580_A_G	rs778016	9883
7	79349730	T	C	-0.1306	0.0285	0.9229	4.6e-06	7_79349730_T_C	rs73157388	11336
8	107256388	A	C	-0.1451	0.0322	0.9399	6.6e-06	8_107256388_A_C	rs1604713	11336
8	118638630	A	G	-0.0611	0.0137	0.4056	8.2e-06	8_118638630_A_G	rs1275374	11336
8	119917062	A	G	0.1586	0.0333	0.961	1.91e-06	8_119917062_A_G	rs117117000	11784
9	14698077	T	C	0.0558	0.0126	0.6218	9.49e-06	9_14698077_T_C	rs7047277	11774
9	136155000	T	C	-0.2885	0.0153	0.1918	2.61e-79	9_136155000_T_C	rs635634	11784
9	136336804	T	C	0.2027	0.0299	0.067	1.21e-11	9_136336804_T_C	rs41307428	11774
10	27930818	A	C	0.0904	0.0192	0.1109	2.5e-06	10_27930818_A_C	rs1690678	11784
11	4431867	C	G	-0.06	0.0134	0.4942	7.55e-06	11_4431867_C_G	rs1549488	11335
11	126228659	T	G	0.1262	0.0248	0.9129	3.61e-07	11_126228659_T_G	rs4937122	11336
12	115088443	A	G	0.2467	0.0558	0.0184	9.82e-06	12_115088443_A_G	rs143212977	11336
16	9246057	A	G	0.1051	0.0232	0.8941	5.89e-06	16_9246057_A_G	rs8059299	11336
17	7063650	T	C	-0.08	0.0172	0.7807	3.3e-06	17_7063650_T_C	rs72837682	11336
17	36964094	A	G	-0.2724	0.0546	0.0169	6.07e-07	17_36964094_A_G	rs141933232	11724
18	26174380	T	TA	-0.0817	0.018	0.8181	5.66e-06	18_26174380_T_TA	rs201075216	8383
21	43780807	A	G	-0.2602	0.0566	0.0179	4.28e-06	21_43780807_A_G	rs147006060	11775
22	41054967	A	G	0.6489	0.1417	0.0043	4.66e-06	22_41054967_A_G	rs6002001	6861
chromosome	base_pair_location	effect_allele	other_allele	beta	standard_error	effect_allele_frequency	p_value	variant_id	rsid	n
1	21745996	A	AGT	-0.0862	0.0178	0.6817	1.28e-06	1_21745996_A_AGT	rs35506192	10407
1	159175354	A	G	0.1694	0.0113	0.5552	8.39e-51	1_159175354_A_G	rs12075	14730
2	114120803	T	C	0.1966	0.0442	0.02	8.67e-06	2_114120803_T_C	rs142018247	14726
3	42877413	A	G	0.0576	0.0122	0.6154	2.34e-06	3_42877413_A_G	rs4682862	14285
3	46032441	A	T	0.0856	0.0119	0.362	6.33e-13	3_46032441_A_T	rs1846616	14719
3	46390228	A	G	0.3004	0.0198	0.0959	5.44e-52	3_46390228_A_G	rs35728689	14732
3	46519788	T	C	0.3723	0.0695	0.9872	8.47e-08	3_46519788_T_C	rs181998213	14285
3	128321226	A	G	-0.0584	0.0131	0.7146	8.27e-06	3_128321226_A_G	rs9811380	14284
3	132269435	A	G	0.0986	0.0201	0.118	9.32e-07	3_132269435_A_G	rs7619350	11764
3	185463545	C	G	-0.2813	0.0556	0.9851	4.21e-07	3_185463545_C_G	rs149604038	13798
4	19075878	T	C	0.0579	0.0126	0.6697	4.32e-06	4_19075878_T_C	rs207311	14285
5	2885014	A	G	0.2553	0.0538	0.0243	2.08e-06	5_2885014_A_G	rs148307902	13798
5	36424241	A	T	0.1238	0.0272	0.9416	5.33e-06	5_36424241_A_T	rs72730728	14285
5	92851390	A	AT	0.0626	0.014	0.6262	7.77e-06	5_92851390_A_AT	rs34116106	10894
5	100158495	A	T	0.1653	0.0366	0.9698	6.29e-06	5_100158495_A_T	rs2544916	14720
6	20408729	T	G	-0.2293	0.0497	0.9789	3.96e-06	6_20408729_T_G	rs146186562	14285
6	114180646	C	G	0.0788	0.0178	0.1269	9.56e-06	6_114180646_C_G	rs352082	14284
7	17977054	T	C	0.0618	0.0117	0.4922	1.28e-07	7_17977054_T_C	rs9942602	14728
8	115072929	A	T	-0.4028	0.0864	0.991	3.13e-06	8_115072929_A_T	rs182599222	11334
9	78838039	T	C	-0.1381	0.0293	0.0491	2.44e-06	9_78838039_T_C	rs77344300	14733
11	87277670	T	C	-0.2587	0.0562	0.9806	4.16e-06	11_87277670_T_C	rs117510656	14285
11	113108311	A	G	-0.1673	0.0376	0.0305	8.61e-06	11_113108311_A_G	rs11214549	14732
12	30998369	A	G	0.0739	0.0159	0.1756	3.35e-06	12_30998369_A_G	rs12367122	14284
13	43553825	T	C	-0.0684	0.0134	0.2742	3.32e-07	13_43553825_T_C	rs34292320	14285
14	29273195	T	C	-0.0775	0.0175	0.1395	9.49e-06	14_29273195_T_C	rs9324105	14285
15	91389656	CT	C	-0.0785	0.016	0.4529	9.28e-07	15_91389656_CT_C	rs34085806	10894
16	4938452	C	G	0.1734	0.0377	0.0256	4.24e-06	16_4938452_C_G	rs117265389	14733
17	32567679	T	C	0.0751	0.013	0.2772	7.61e-09	17_32567679_T_C	rs11870164	14733
18	75133468	A	G	-0.2084	0.0455	0.0286	4.64e-06	18_75133468_A_G	rs190108694	11325
20	9086080	T	C	-0.348	0.0653	0.0136	9.86e-08	20_9086080_T_C	rs79697698	13752
20	15213518	T	C	-0.1063	0.0218	0.0875	1.08e-06	20_15213518_T_C	rs77128226	14285
21	43981957	T	C	-0.0537	0.0119	0.5055	6.4e-06	21_43981957_T_C	rs1788443	14285
22	21921920	T	G	-0.3227	0.0704	0.0125	4.57e-06	22_21921920_T_G	rs117317477	11725
chromosome	base_pair_location	effect_allele	other_allele	beta	standard_error	effect_allele_frequency	p_value	variant_id	rsid	n
1	159174885	T	C	0.0672	0.0139	0.769	1.33e-06	1_159174885_T_C	rs7550207	14736
5	165649355	A	T	0.1121	0.0232	0.0746	1.35e-06	5_165649355_A_T	rs12523126	14288
16	4700056	A	C	-0.1588	0.0325	0.9594	1.03e-06	16_4700056_A_C	rs744156	13663
17	32635033	T	G	1.0367	0.0174	0.8851	1.95e-305	17_32635033_T_G	rs16969449	14288
17	32704563	T	C	0.1572	0.0147	0.7969	1.09e-26	17_32704563_T_C	rs159293	14724
19	2151761	T	C	-0.0904	0.0188	0.8703	1.52e-06	19_2151761_T_C	rs75580960	13224
chromosome	base_pair_location	effect_allele	other_allele	beta	standard_error	effect_allele_frequency	p_value	variant_id	rsid	n
1	108717820	A	G	-0.0754	0.015	0.3263	4.99e-07	1_108717820_A_G	rs481267	9889
1	159175354	A	G	-0.0899	0.013	0.5624	4.67e-12	1_159175354_A_G	rs12075	11780
1	192799485	T	C	0.0778	0.0166	0.6951	2.78e-06	1_192799485_T_C	rs12142504	9448
1	201769310	A	G	0.1941	0.0413	0.0345	2.6e-06	1_201769310_A_G	rs147793446	11770
2	23771966	A	G	0.1043	0.0235	0.1037	9.07e-06	2_23771966_A_G	rs72793575	11335
2	68614232	A	G	0.2663	0.0547	0.0247	1.13e-06	2_68614232_A_G	rs146174820	10469
3	42906116	T	C	-0.3169	0.0252	0.9268	2.88e-36	3_42906116_T_C	rs2228467	11782
3	151048544	T	C	-0.0933	0.0165	0.7978	1.56e-08	3_151048544_T_C	rs4146770	11760
3	177062154	T	C	-0.0849	0.0167	0.5118	3.7e-07	3_177062154_T_C	rs11276535	7943
4	36138371	A	G	-0.257	0.0579	0.0167	9.05e-06	4_36138371_A_G	rs116170440	10848
4	47682997	T	G	-0.0613	0.0133	0.4117	4.05e-06	4_47682997_T_G	rs28667091	11782
4	144892144	T	G	-0.1716	0.0359	0.9096	1.75e-06	4_144892144_T_G	rs182239847	9453
4	158925763	T	G	0.1624	0.0363	0.9529	7.68e-06	4_158925763_T_G	rs72689930	11783
5	150634915	C	G	-0.0638	0.0134	0.4563	1.92e-06	5_150634915_C_G	rs153473	11335
6	100087282	T	G	-0.1046	0.0221	0.8991	2.21e-06	6_100087282_T_G	rs9968876	11774
6	123906471	T	G	0.0655	0.0147	0.5602	8.36e-06	6_123906471_T_G	rs12661848	9889
9	16472947	T	C	-0.1098	0.0247	0.0785	8.78e-06	9_16472947_T_C	rs28571854	11775
9	110584352	A	G	0.2334	0.0492	0.0249	2.1e-06	9_110584352_A_G	rs139796674	11335
10	121143312	T	C	0.1574	0.0343	0.0404	4.46e-06	10_121143312_T_C	rs74157668	11781
11	42245173	A	G	0.1507	0.0328	0.05	4.34e-06	11_42245173_A_G	rs148859911	11771
11	68891695	T	C	-0.0998	0.0179	0.1822	2.47e-08	11_68891695_T_C	rs7116054	11335
12	117637971	T	C	0.1051	0.0233	0.8213	6.46e-06	12_117637971_T_C	rs143052555	8587
13	58931726	C	G	-0.0969	0.0194	0.1497	5.89e-07	13_58931726_C_G	rs7327202	10903
14	76638061	T	G	-0.1405	0.0314	0.0501	7.66e-06	14_76638061_T_G	rs117550373	11762
15	53643049	A	G	0.1646	0.0339	0.9169	1.2e-06	15_53643049_A_G	rs28439856	7943
15	93092575	A	G	0.2264	0.0487	0.9779	3.34e-06	15_93092575_A_G	rs16947053	11783
16	4844729	T	G	0.171	0.0381	0.0356	7.18e-06	16_4844729_T_G	rs187435509	11780
17	32522613	A	G	0.0942	0.0132	0.4161	9.58e-13	17_32522613_A_G	rs7213460	11780
18	60781974	A	G	-0.1014	0.0226	0.1082	7.23e-06	18_60781974_A_G	rs72939501	11335
20	15607887	A	C	0.1863	0.041	0.9612	5.52e-06	20_15607887_A_C	rs200447680	10235
20	41126657	T	C	0.2441	0.0514	0.0198	2.04e-06	20_41126657_T_C	rs78848134	11296
21	45846823	A	T	-0.1022	0.0228	0.1218	7.38e-06	21_45846823_A_T	rs8129542	10271
chromosome	base_pair_location	effect_allele	other_allele	beta	standard_error	effect_allele_frequency	p_value	variant_id	rsid	n
1	159175354	A	G	0.189	0.0114	0.5553	9.89e-62	1_159175354_A_G	rs12075	14733
2	160090389	C	G	-0.2016	0.0456	0.0179	9.82e-06	2_160090389_C_G	rs148945704	14232
2	203491699	C	G	0.0569	0.0126	0.2956	6.31e-06	2_203491699_C_G	rs56003568	14734
3	42910621	T	C	0.1281	0.012	0.6276	1.33e-26	3_42910621_T_C	rs7612912	14714
3	46289113	A	G	-0.0638	0.0131	0.3598	1.11e-06	3_46289113_A_G	rs55842014	12404
3	157473371	A	T	-0.058	0.0129	0.4227	6.92e-06	3_157473371_A_T	rs1995234	12404
3	172370658	C	G	0.072	0.0158	0.1934	5.19e-06	3_172370658_C_G	rs2192410	12836
4	14288151	T	C	-0.0664	0.0148	0.4726	7.24e-06	4_14288151_T_C	rs59093248	10894
4	115566991	A	G	0.1956	0.042	0.9694	3.21e-06	4_115566991_A_G	rs115511138	13944
4	153541434	T	C	0.2271	0.05	0.025	5.57e-06	4_153541434_T_C	rs144982290	13801
4	176433708	T	C	0.1569	0.0332	0.0417	2.29e-06	4_176433708_T_C	rs62336911	14288
5	22143588	T	C	0.0674	0.0139	0.4123	1.24e-06	5_22143588_T_C	rs74794857	11760
5	131707429	A	G	0.0609	0.0131	0.5448	3.34e-06	5_131707429_A_G	rs2631360	11782
6	31214807	A	G	0.1749	0.0368	0.963	2.01e-06	6_31214807_A_G	rs144118870	14735
6	40051588	A	G	0.077	0.0168	0.8533	4.58e-06	6_40051588_A_G	rs847767	14733
6	57282260	A	T	0.0873	0.019	0.5592	4.33e-06	6_57282260_A_T	rs1120252	9830
8	116657911	T	G	-0.1201	0.0133	0.7293	1.72e-19	8_116657911_T_G	rs2721961	14288
9	102016891	A	G	-0.0548	0.0121	0.4985	5.93e-06	9_102016891_A_G	rs438824	14287
10	94520346	T	C	0.0668	0.0145	0.2018	4.09e-06	10_94520346_T_C	rs2497351	14736
10	117669867	A	G	-0.0635	0.0143	0.7811	8.97e-06	10_117669867_A_G	rs72832833	14734
11	1876594	T	C	0.0748	0.0164	0.184	5.09e-06	11_1876594_T_C	rs4980395	14288
14	29113167	T	G	-0.1502	0.0333	0.9632	6.47e-06	14_29113167_T_G	rs113911480	14709
14	70451473	A	G	0.2704	0.0553	0.0209	1.01e-06	14_70451473_A_G	rs10140592	13753
15	30072182	A	G	0.2261	0.05	0.0163	6.13e-06	15_30072182_A_G	rs114438927	12852
16	24019294	T	C	0.08	0.0181	0.8698	9.88e-06	16_24019294_T_C	rs34202150	14288
16	74410477	C	G	0.093	0.0196	0.2384	2.09e-06	16_74410477_C_G	rs62055193	9830
17	32535620	C	G	-0.1675	0.0238	0.0674	1.95e-12	17_32535620_C_G	rs61578494	14728
17	32587314	A	G	0.1557	0.012	0.6401	1.7e-38	17_32587314_A_G	rs3917900	14730
17	32683289	A	G	0.3903	0.0251	0.9384	1.6e-54	17_32683289_A_G	rs3136676	14728
17	56210459	T	C	-0.1032	0.0208	0.8805	6.99e-07	17_56210459_T_C	rs181250	11538
19	24468924	CT	C	0.2758	0.054	0.0226	3.27e-07	19_24468924_CT_C	rs147505597	9830
20	12689462	A	C	-0.2136	0.0451	0.9807	2.18e-06	20_12689462_A_C	rs62201455	14722
20	20023326	T	C	0.1432	0.0304	0.9545	2.47e-06	20_20023326_T_C	rs926646	14732
chromosome	base_pair_location	effect_allele	other_allele	beta	standard_error	effect_allele_frequency	p_value	variant_id	rsid	n
1	238391155	T	C	0.0615	0.0137	0.2426	7.15e-06	1_238391155_T_C	rs7537266	14294
3	63106417	T	C	0.0653	0.0144	0.2284	5.77e-06	3_63106417_T_C	rs66822987	14295
4	38801285	A	G	-0.0736	0.0135	0.7503	4.98e-08	4_38801285_A_G	rs5743604	14737
4	181734829	A	G	0.0588	0.013	0.3744	6.09e-06	4_181734829_A_G	rs4861445	14295
6	31263051	A	G	-0.0608	0.0133	0.7392	4.84e-06	6_31263051_A_G	rs2853926	14743
7	1108954	A	G	0.0818	0.0179	0.1528	4.88e-06	7_1108954_A_G	rs113448118	11793
8	56763360	T	C	-0.0718	0.0151	0.4638	1.98e-06	8_56763360_T_C	rs188443128	10893
10	12075632	A	G	-0.087	0.0193	0.8805	6.55e-06	10_12075632_A_G	rs1295911	12799
10	93675891	T	G	-0.0706	0.0159	0.8397	8.99e-06	10_93675891_T_G	rs7917198	14731
12	67790676	T	C	-0.0644	0.0124	0.632	2.06e-07	12_67790676_T_C	rs1125560	13863
12	111932800	T	C	-0.0837	0.0133	0.5247	3.11e-10	12_111932800_T_C	rs7137828	11344
12	130276202	T	C	-0.1932	0.0434	0.0345	8.52e-06	12_130276202_T_C	rs112449949	13394
13	25660458	G	GA	-0.0636	0.0135	0.544	2.46e-06	13_25660458_G_GA	rs34563790	10894
13	66085374	A	G	0.0926	0.0181	0.8776	3.12e-07	13_66085374_A_G	rs9540456	14295
15	28291907	A	C	0.302	0.068	0.985	8.95e-06	15_28291907_A_C	rs147065959	11438
16	4774017	T	C	0.1812	0.0371	0.0304	1.04e-06	16_4774017_T_C	rs78871521	13246
16	81922813	T	C	-0.1229	0.024	0.0627	3.04e-07	16_81922813_T_C	rs1143687	14743
17	15741465	T	C	-0.0668	0.0143	0.7284	2.99e-06	17_15741465_T_C	rs677925	12411
17	34358060	A	C	-0.1806	0.0325	0.0383	2.75e-08	17_34358060_A_C	rs56675286	14743
17	34415720	T	C	-0.4102	0.0135	0.7695	8.62e-203	17_34415720_T_C	rs8951	14295
17	34450780	T	C	-0.1462	0.0253	0.076	7.53e-09	17_34450780_T_C	rs76522981	14295
17	34820996	A	G	0.176	0.0162	0.8208	1.71e-27	17_34820996_A_G	rs9911791	14295
18	12747235	T	C	-0.0621	0.0136	0.2605	4.97e-06	18_12747235_T_C	rs2847249	14294
chromosome	base_pair_location	effect_allele	other_allele	beta	standard_error	effect_allele_frequency	p_value	variant_id	rsid	n
1	21336393	A	G	-0.1601	0.0351	0.0417	5.08e-06	1_21336393_A_G	rs149819211	14744
1	109101434	A	T	-0.1077	0.024	0.0741	7.21e-06	1_109101434_A_T	rs12122036	14296
[truncated: 817 more rows]
