# Supplementary material for: Genetic Evidence Linking Inflammatory Cytokines and Blood Metabolites to Heart Failure Risk
Source: Cardiovasc Ther. 2026 May 11;2026:6340671. doi: 10.1155/cdr/6340671 (PMC13159094; doi:10.1155/cdr/6340671)
Supplement: Supplementary file 5 — Supporting Information 5 Table S3: IVs for heart failure. [file CDR-2026-6340671-s002.zip]

Archive with 1 entries (1 files):
- 6340671.f5.csv
