# Supplementary material for: Genetic Evidence Linking Inflammatory Cytokines and Blood Metabolites to Heart Failure Risk
Source: Cardiovasc Ther. 2026 May 11;2026:6340671. doi: 10.1155/cdr/6340671 (PMC13159094; doi:10.1155/cdr/6340671)
Supplement: Supplementary file 5 — Supporting Information 5 Table S3: IVs for heart failure. [file CDR-2026-6340671-s002.zip › 6340671.f5.csv]

SNP	chr.exposure	pos.exposure	effect_allele.exposure	other_allele.exposure	pval.exposure	eaf.exposure	beta.exposure	se.exposure	samplesize.exposure	exposure	mr_keep.exposure	pval_origin.exposure	id.exposure	data_source.exposure	R2	F
rs880315	1	10736809	C	T	2.66244e-07	0.412995	0.048822	0.00948756	387444	exposure	TRUE	reported	6qE7g9	textfile	6.83413322785107e-05	26.4801121467937
rs3795712	1	44740823	A	G	8.362e-06	0.211471	0.0507112	0.0113812	387444	exposure	TRUE	reported	6qE7g9	textfile	5.12389795066548e-05	19.8531499531609
rs74738164	1	50612551	A	G	4.00037e-12	0.0214441	0.212521	0.0306351	387444	exposure	TRUE	reported	6qE7g9	textfile	0.000124194458107042	48.1241259876574
rs2207792	1	61429037	A	G	1.34664e-09	0.755283	-0.0653836	0.0107863	387444	exposure	TRUE	reported	6qE7g9	textfile	9.48292994297061e-05	36.7443378694623
rs4132812	1	65964981	C	G	8.57235e-06	0.0805491	-0.0778194	0.0174861	387444	exposure	TRUE	reported	6qE7g9	textfile	5.11162164837938e-05	19.8055815333073
rs116766293	1	72126173	C	G	7.07571e-07	0.0134939	0.193876	0.0390937	387444	exposure	TRUE	reported	6qE7g9	textfile	6.3474317923588e-05	24.5941777836105
rs58137686	1	72854101	CCT	C	9.59622e-07	0.0123334	0.202377	0.0413035	387444	exposure	TRUE	reported	6qE7g9	textfile	6.19601910854955e-05	24.0074678618428
rs35040631	1	104409819	G	A	9.87984e-06	0.251566	0.0474307	0.0107314	387444	exposure	TRUE	reported	6qE7g9	textfile	5.04168219654231e-05	19.5345792073295
rs72699046	1	112496139	C	G	5.33789e-06	0.15564	0.0584184	0.0128362	387444	exposure	TRUE	reported	6qE7g9	textfile	5.3455723247982e-05	20.7120995069038
rs6728062	2	36994842	G	C	6.7515e-09	0.22463	-0.0652324	0.0112528	387444	exposure	TRUE	reported	6qE7g9	textfile	8.67279153204132e-05	33.6049514549556
rs6716620	2	43407783	C	T	8.45045e-06	0.487082	-0.041595	0.00933998	387444	exposure	TRUE	reported	6qE7g9	textfile	5.11869431109145e-05	19.8329868027461
rs16849273	2	164144678	G	A	9.29715e-07	0.104906	-0.075437	0.0153766	387444	exposure	TRUE	reported	6qE7g9	textfile	6.21172564886774e-05	24.068329147061
rs4254486	2	203057849	T	C	7.19797e-06	0.977852	0.145678	0.0324613	387444	exposure	TRUE	reported	6qE7g9	textfile	5.19786038177858e-05	20.1397410559919
rs2695339	2	218403975	G	A	1.50838e-06	0.619733	-0.0463506	0.00963606	387444	exposure	TRUE	reported	6qE7g9	textfile	5.97140951347084e-05	23.1371300599672
rs59642441	3	11907683	A	G	1.92872e-06	0.399263	0.0455808	0.0095743	387444	exposure	TRUE	reported	6qE7g9	textfile	5.84945601042682e-05	22.6645751102689
rs185226316	3	12812626	A	G	5.38605e-06	0.0153183	-0.181562	0.0399111	387444	exposure	TRUE	reported	6qE7g9	textfile	5.34109600518826e-05	20.694754511128
rs116277633	3	46058811	T	C	4.23399e-06	0.0278582	0.12663	0.0275309	387444	exposure	TRUE	reported	6qE7g9	textfile	5.46008926132006e-05	21.155834163273
rs1529675	3	71591625	G	A	9.64984e-06	0.424325	-0.0421026	0.00951497	387444	exposure	TRUE	reported	6qE7g9	textfile	5.05326529389302e-05	19.5794615220988
rs145837385	3	105559155	A	G	6.04241e-06	0.00237511	-0.464552	0.102666	387444	exposure	TRUE	reported	6qE7g9	textfile	5.28425169494885e-05	20.4744923756541
rs57506637	3	118432207	C	T	4.58553e-08	0.0468115	0.118164	0.0216153	387444	exposure	TRUE	reported	6qE7g9	textfile	7.7126814796216e-05	29.8844722724337
rs9876897	3	131739514	G	A	4.18659e-06	0.377203	0.0442305	0.00961137	387444	exposure	TRUE	reported	6qE7g9	textfile	5.46563251051193e-05	21.1773133855029
rs75607712	3	193038791	T	A	9.54179e-06	0.0600877	0.0886636	0.0200265	387444	exposure	TRUE	reported	6qE7g9	textfile	5.05882552816008e-05	19.6010063835287
rs74943389	3	195270271	A	G	9.36289e-06	0.073918	0.07997	0.0180463	387444	exposure	TRUE	reported	6qE7g9	textfile	5.0681200738836e-05	19.6370210044595
rs4697573	4	25449613	T	C	2.65442e-07	0.202845	0.0597117	0.0116025	387444	exposure	TRUE	reported	6qE7g9	textfile	6.83560706456997e-05	26.4858231899123
rs6817105	4	110784612	C	T	3.70169e-23	0.144529	0.129622	0.0130776	387444	exposure	TRUE	reported	6qE7g9	textfile	0.000253502524455551	98.2424297840665
rs7680240	4	110843816	C	A	4.48807e-09	0.456267	-0.0550668	0.00938887	387444	exposure	TRUE	reported	6qE7g9	textfile	8.87780355373442e-05	34.3993935552432
rs34712672	4	147184195	A	G	1.57148e-06	0.0655495	-0.0925719	0.0192781	387444	exposure	TRUE	reported	6qE7g9	textfile	5.95107072902352e-05	23.0583196708558
rs4702929	5	13279181	T	C	8.49376e-07	0.14116	0.0655062	0.0133044	387444	exposure	TRUE	reported	6qE7g9	textfile	6.25659601710628e-05	24.2421974769587
rs71627577	5	43125693	G	A	5.27776e-07	0.172671	-0.0627354	0.0125072	387444	exposure	TRUE	reported	6qE7g9	textfile	6.49333804099735e-05	25.1595524675923
rs157239	5	90038530	G	T	6.02907e-07	0.0370001	0.121501	0.0243476	387444	exposure	TRUE	reported	6qE7g9	textfile	6.42703308175212e-05	24.9026260126141
rs490812	5	90611199	C	A	2.70589e-06	0.422179	-0.0444199	0.00946722	387444	exposure	TRUE	reported	6qE7g9	textfile	5.68167775680593e-05	22.0144567250151
rs3797516	5	107402147	C	G	6.41003e-06	0.212254	0.0514596	0.0114041	387444	exposure	TRUE	reported	6qE7g9	textfile	5.25507617260349e-05	20.3614422339576
rs12514667	5	139383136	G	C	2.16466e-07	0.666979	0.0516701	0.00996606	387444	exposure	TRUE	reported	6qE7g9	textfile	6.93733297232949e-05	26.8800063701977
rs74455033	5	165202173	C	T	7.4638e-06	0.0813219	-0.0782046	0.0174563	387444	exposure	TRUE	reported	6qE7g9	textfile	5.17998816346515e-05	20.0704893892674
rs2596543	6	31397770	A	G	6.32237e-07	0.197643	-0.058985	0.0118418	387444	exposure	TRUE	reported	6qE7g9	textfile	6.40340504009204e-05	24.811069308696
rs915896	6	32219944	T	A	1.91012e-07	0.194733	0.0611659	0.0117449	387444	exposure	TRUE	reported	6qE7g9	textfile	6.99972138312866e-05	27.1217589687834
rs3176323	6	36679072	C	T	2.55211e-16	0.291187	-0.0851348	0.0103914	387444	exposure	TRUE	reported	6qE7g9	textfile	0.000173213582080716	67.1218430833932
rs625899	6	54092790	C	T	9.909e-06	0.711619	-0.0452724	0.0102446	387444	exposure	TRUE	reported	6qE7g9	textfile	5.04018171634229e-05	19.5287651306804
rs7742593	6	79740672	C	G	2.89494e-07	0.380708	0.0491092	0.00957265	387444	exposure	TRUE	reported	6qE7g9	textfile	6.7923947635265e-05	26.3183777678157
rs7746049	6	124998545	A	G	3.51115e-07	0.86155	-0.0682759	0.0134039	387444	exposure	TRUE	reported	6qE7g9	textfile	6.69629359350465e-05	25.9459912442958
rs145151871	6	139029569	T	G	4.48694e-06	0.00735814	0.240866	0.0525053	387444	exposure	TRUE	reported	6qE7g9	textfile	5.43140495013449e-05	21.0446869890709
rs4725236	7	1583139	G	C	4.73587e-06	0.370314	0.0446318	0.00975311	387444	exposure	TRUE	reported	6qE7g9	textfile	5.40468201303077e-05	20.9411398869475
rs11784353	8	10601795	A	G	5.52179e-06	0.0992485	0.0711972	0.0156687	387444	exposure	TRUE	reported	6qE7g9	textfile	5.32878029585384e-05	20.6470331888983
rs7007322	8	68194332	G	A	1.18612e-06	0.898483	-0.0746934	0.0153755	387444	exposure	TRUE	reported	6qE7g9	textfile	6.09074713891833e-05	23.5995499188794
rs35783704	8	104954030	A	G	1.39544e-07	0.155023	-0.0686263	0.0130323	387444	exposure	TRUE	reported	6qE7g9	textfile	7.15647255932139e-05	27.7291648433589
rs139664435	8	127871992	C	T	1.86655e-06	0.0924459	-0.0792113	0.0166153	387444	exposure	TRUE	reported	6qE7g9	textfile	5.86574923143436e-05	22.7277092876868
rs2818939	9	14826618	C	T	2.11086e-06	0.135672	0.0644164	0.0135828	387444	exposure	TRUE	reported	6qE7g9	textfile	5.80470479508484e-05	22.4911698981902
rs4741546	9	15846114	T	C	4.11491e-07	0.465621	-0.0474988	0.0093805	387444	exposure	TRUE	reported	6qE7g9	textfile	6.61722072340789e-05	25.639588943379
rs118046905	9	117743343	T	C	6.87797e-06	0.0441654	-0.10421	0.0231709	387444	exposure	TRUE	reported	6qE7g9	textfile	5.22037106521819e-05	20.2269659851823
rs600038	9	133276354	T	C	2.17921e-07	0.776324	-0.057749	0.0111412	387444	exposure	TRUE	reported	6qE7g9	textfile	6.93403358131721e-05	26.8672213702792
rs7869522	9	133881968	G	A	1.60387e-06	0.130988	0.0663509	0.0138293	387444	exposure	TRUE	reported	6qE7g9	textfile	5.9409855837526e-05	23.0192409351882
rs147790633	10	73687824	C	T	2.51878e-06	0.148261	-0.0621965	0.0132147	387444	exposure	TRUE	reported	6qE7g9	textfile	5.71720159252059e-05	22.1521066746892
rs149663649	10	126927147	A	G	9.48833e-06	0.0109233	0.19208	0.0433734	387444	exposure	TRUE	reported	6qE7g9	textfile	5.06158386195343e-05	19.6116944087889
rs74948679	11	7601519	A	G	4.13857e-08	0.2722	-0.0592003	0.0107934	387444	exposure	TRUE	reported	6qE7g9	textfile	7.7640551351171e-05	30.0835461997139
rs117505170	11	39078921	C	T	1.47625e-06	0.0120969	-0.227936	0.0473443	387444	exposure	TRUE	reported	6qE7g9	textfile	5.98212557325019e-05	23.1786535396729
rs74758884	11	133294632	A	C	2.01002e-06	0.12819	0.0659312	0.0138732	387444	exposure	TRUE	reported	6qE7g9	textfile	5.82900476897975e-05	22.5853291569442
rs2125118	12	52278852	C	G	7.63467e-06	0.517527	0.0418289	0.00934685	387444	exposure	TRUE	reported	6qE7g9	textfile	5.1688145818486e-05	20.0271937607173
rs12426667	12	54039699	C	A	4.10289e-06	0.395327	-0.0441836	0.00959241	387444	exposure	TRUE	reported	6qE7g9	textfile	5.47562893710818e-05	21.2160479785731
rs12318119	12	94201227	T	C	5.52752e-06	0.689848	0.0461879	0.0101653	387444	exposure	TRUE	reported	6qE7g9	textfile	5.32824213845563e-05	20.6449479188897
rs78639818	12	112613709	A	G	1.91021e-06	0.0831234	-0.082754	0.0173754	387444	exposure	TRUE	reported	6qE7g9	textfile	5.85428690157487e-05	22.6832942023211
rs7305316	12	116425364	C	T	4.71314e-06	0.534982	-0.0428583	0.0093635	387444	exposure	TRUE	reported	6qE7g9	textfile	5.40705800315395e-05	20.950346465965
rs9508127	13	28744141	T	C	7.41242e-06	0.23411	0.0493693	0.0110163	387444	exposure	TRUE	reported	6qE7g9	textfile	5.18335529832581e-05	20.0835364359894
rs148813654	13	94513838	C	T	8.6894e-06	0.0130374	0.179857	0.0404404	387444	exposure	TRUE	reported	6qE7g9	textfile	5.1049641222931e-05	19.7797848456147
rs7996511	13	98188338	A	G	3.95631e-07	0.470491	-0.0476629	0.00939903	387444	exposure	TRUE	reported	6qE7g9	textfile	6.63677494121111e-05	25.7153602383115
rs139624217	14	105840178	A	G	6.80581e-06	0.028145	-0.149383	0.0331986	387444	exposure	TRUE	reported	6qE7g9	textfile	5.22554004162263e-05	20.2469948628873
rs11635593	15	63720660	C	A	3.00802e-06	0.784536	0.0532788	0.0114081	387444	exposure	TRUE	reported	6qE7g9	textfile	5.62922804390047e-05	21.8112215212475
rs8039989	15	77889943	A	G	5.59745e-06	0.380571	0.043549	0.00959007	387444	exposure	TRUE	reported	6qE7g9	textfile	5.32207224472514e-05	20.621040613087
rs3751813	16	53784796	T	G	3.98309e-06	0.530447	0.0432315	0.00937317	387444	exposure	TRUE	reported	6qE7g9	textfile	5.4902843382947e-05	21.2728353851252
rs4499262	16	73025260	A	C	7.87028e-06	0.22813	0.0494209	0.0110594	387444	exposure	TRUE	reported	6qE7g9	textfile	5.15379150138809e-05	19.9689820285067
rs62043959	16	81491599	C	A	1.64044e-06	0.23764	-0.0529842	0.0110538	387444	exposure	TRUE	reported	6qE7g9	textfile	5.92972926021825e-05	22.9756240326758
rs144689254	16	86526155	A	G	3.07291e-06	0.0190606	0.155036	0.0332276	387444	exposure	TRUE	reported	6qE7g9	textfile	5.61867381316846e-05	21.7703253987884
rs12950555	17	2253616	G	C	1.79453e-09	0.658141	-0.0587881	0.00977296	387444	exposure	TRUE	reported	6qE7g9	textfile	9.33849967035613e-05	36.1846489961484
rs10221252	17	16241325	G	A	6.87021e-07	0.138095	0.0668191	0.013458	387444	exposure	TRUE	reported	6qE7g9	textfile	6.36214590179009e-05	24.6511936697214
rs11079762	17	47199992	C	T	3.09749e-07	0.389782	-0.0490617	0.0095872	387444	exposure	TRUE	reported	6qE7g9	textfile	6.7587022913632e-05	26.1878212885809
rs8178844	17	66222341	A	G	1.76783e-07	0.46297	-0.0489585	0.00937502	387444	exposure	TRUE	reported	6qE7g9	textfile	7.03837322970858e-05	27.2715334809594
rs1788784	18	23579666	G	A	5.01326e-06	0.65007	-0.0445836	0.00976803	387444	exposure	TRUE	reported	6qE7g9	textfile	5.37655394063834e-05	20.8321481703714
rs183381584	18	28936969	A	G	1.20384e-06	0.0570519	0.0962609	0.0198272	387444	exposure	TRUE	reported	6qE7g9	textfile	6.08333454701148e-05	23.5708269278897
rs117431397	18	37190628	G	A	3.57841e-07	0.0662331	0.0949899	0.0186616	387444	exposure	TRUE	reported	6qE7g9	textfile	6.6868122139649e-05	25.9092514810225
rs4273151	19	7202038	T	C	6.13691e-06	0.396962	-0.0432198	0.00955848	387444	exposure	TRUE	reported	6qE7g9	textfile	5.27662192536637e-05	20.4449283216484
rs12480623	20	37931082	A	G	6.60541e-06	0.496376	0.042295	0.00938631	387444	exposure	TRUE	reported	6qE7g9	textfile	5.24030509761485e-05	20.304206878689
rs112174825	21	17962334	A	G	5.26502e-06	0.00717755	-0.268069	0.0588653	387444	exposure	TRUE	reported	6qE7g9	textfile	5.352322577725e-05	20.7382556199271
