# Supplementary material for: Genetic Evidence Linking Inflammatory Cytokines and Blood Metabolites to Heart Failure Risk
Source: Cardiovasc Ther. 2026 May 11;2026:6340671. doi: 10.1155/cdr/6340671 (PMC13159094; doi:10.1155/cdr/6340671)
Supplement: Supplementary file 6 — Supporting Information 6 Table S4: Heterogeneity analysis of inflammatory cytokines on heart failure. [file CDR-2026-6340671-s011.xls]

## Sheet: Sheet1
heterogeneity
id.exposure	id.outcome	outcome	exposure	method	Q	Q_df	Q_pval
Xxjic7	e5uT1O	Heart failure	GCST90274785.csv	MR Egger	24.1907905392139	21	0.283906304332507
Xxjic7	e5uT1O	Heart failure	GCST90274785.csv	Inverse variance weighted	25.0076481169515	22	0.296709132978636
1mir7j	e5uT1O	Heart failure	GCST90274787.csv	MR Egger	22.5940415851741	29	0.794785090353834
1mir7j	e5uT1O	Heart failure	GCST90274787.csv	Inverse variance weighted	22.6797327885237	30	0.828193611566368
w5sioc	e5uT1O	Heart failure	GCST90274795.csv	MR Egger	27.0189065708154	29	0.570684995379055
w5sioc	e5uT1O	Heart failure	GCST90274795.csv	Inverse variance weighted	27.1559626437472	30	0.615070007221869
uHUFVk	e5uT1O	Heart failure	GCST90274820.csv	MR Egger	40.1142385612311	23	0.0149220924627947
uHUFVk	e5uT1O	Heart failure	GCST90274820.csv	Inverse variance weighted	48.2518208334471	24	0.00234897776494152
kdiqst	e5uT1O	Heart failure	GCST90274826.csv	MR Egger	25.2072196265657	20	0.193618095854188
kdiqst	e5uT1O	Heart failure	GCST90274826.csv	Inverse variance weighted	25.2085346509452	21	0.238245292075438
G1Rf0D	e5uT1O	Heart failure	GCST90274840.csv	MR Egger	12.5821102870042	5	0.0276259562333602
G1Rf0D	e5uT1O	Heart failure	GCST90274840.csv	Inverse variance weighted	14.1916023008266	6	0.0275675737846758
6iKgKd	e5uT1O	Heart failure	GCST90274846.csv	MR Egger	72.312873532551	35	0.000210817461309573
6iKgKd	e5uT1O	Heart failure	GCST90274846.csv	Inverse variance weighted	72.450967216506	36	0.000300641962286959
fSuaVG	e5uT1O	Heart failure	GCST90274847.csv	MR Egger	55.8459373067702	33	0.00775482153625074
fSuaVG	e5uT1O	Heart failure	GCST90274847.csv	Inverse variance weighted	56.7441458136805	34	0.00852116931906402
