# Supplementary material for: Genetic Evidence Linking Inflammatory Cytokines and Blood Metabolites to Heart Failure Risk
Source: Cardiovasc Ther. 2026 May 11;2026:6340671. doi: 10.1155/cdr/6340671 (PMC13159094; doi:10.1155/cdr/6340671)
Supplement: Supplementary file 7 — Supporting Information 7 Table S5: Pleiotropy analysis of inflammatory cytokines on heart failure. [file CDR-2026-6340671-s012.xls]

## Sheet: Sheet1
id.exposure	id.outcome	outcome	exposure	egger_intercept	se	pval
1mir7j	e5uT1O	Heart failure	GCST90274787.csv	-0.0019818	0.00677003349101508	0.771812429018631
w5sioc	e5uT1O	Heart failure	GCST90274795.csv	-0.0019146	0.00517165124415204	0.713915593967019
uHUFVk	e5uT1O	Heart failure	GCST90274820.csv	0.0131684917656287	0.00609640343040441	0.0414323365264772
kdiqst	e5uT1O	Heart failure	GCST90274826.csv	0.0002013528810443	0.00623359267753707	0.974551993194032
G1Rf0D	e5uT1O	Heart failure	GCST90274840.csv	0.00919064439267017	0.011491938447115	0.460147861987715
6iKgKd	e5uT1O	Heart failure	GCST90274846.csv	-0.0016802	0.00649900982815687	0.797511243023822
fSuaVG	e5uT1O	Heart failure	GCST90274847.csv	0.00449559370145857	0.00617074065783082	0.471425545791803
Xxjic7	e5uT1O	Heart failure	GCST90274785.csv	0.00599124377391814	0.00711474276559048	0.409226445729711
[[1]]
[[1]]$`Main MR results`
Exposure MR Analysis Causal Estimate Sd T-stat P-value
1 beta.exposure Raw -0.07105592 0.0337977 -2.102389 0.04718762
2 beta.exposure Outlier-corrected NA NA NA NA
[[1]]$`MR-PRESSO results`
[[1]]$`MR-PRESSO results`$`Global Test`
[[1]]$`MR-PRESSO results`$`Global Test`$RSSobs
[1] 27.84926
[[1]]$`MR-PRESSO results`$`Global Test`$Pvalue
[1] 0.296
attr(	id.exposure)
[1] "Xxjic7"
attr(	id.outcome)
[1] "e5uT1O"
attr(	exposure)
[1] "GCST90274785.csv"
attr(	outcome)
[1] "Heart failure"
[[1]]
[[1]]$`Main MR results`
Exposure MR Analysis Causal Estimate Sd T-stat P-value
1 beta.exposure Raw 0.05622087 0.02223664 2.528298 0.01695931
2 beta.exposure Outlier-corrected NA NA NA NA
[[1]]$`MR-PRESSO results`
[[1]]$`MR-PRESSO results`$`Global Test`
[[1]]$`MR-PRESSO results`$`Global Test`$RSSobs
[1] 24.27575
[[1]]$`MR-PRESSO results`$`Global Test`$Pvalue
[1] 0.839
attr(	id.exposure)
[1] "1mir7j"
attr(	id.outcome)
[1] "e5uT1O"
attr(	exposure)
[1] "GCST90274787.csv"
attr(	outcome)
[1] "Heart failure"
[[1]]
[[1]]$`Main MR results`
Exposure MR Analysis Causal Estimate Sd T-stat P-value
1 beta.exposure Raw -0.05558396 0.02239776 -2.481676 0.01890266
2 beta.exposure Outlier-corrected NA NA NA NA
[[1]]$`MR-PRESSO results`
[[1]]$`MR-PRESSO results`$`Global Test`
[[1]]$`MR-PRESSO results`$`Global Test`$RSSobs
[1] 30.0256
[[1]]$`MR-PRESSO results`$`Global Test`$Pvalue
[1] 0.59
attr(	id.exposure)
[1] "w5sioc"
attr(	id.outcome)
[1] "e5uT1O"
attr(	exposure)
[1] "GCST90274795.csv"
attr(	outcome)
[1] "Heart failure"
[[1]]
[[1]]$`Main MR results`
Exposure MR Analysis Causal Estimate Sd T-stat P-value
1 beta.exposure Raw -0.09384636 0.03238145 -2.898152 0.007894396
2 beta.exposure Outlier-corrected -0.04489743 0.03604032 -1.245756 0.225395498
[[1]]$`MR-PRESSO results`
[[1]]$`MR-PRESSO results`$`Global Test`
[[1]]$`MR-PRESSO results`$`Global Test`$RSSobs
[1] 58.79829
[[1]]$`MR-PRESSO results`$`Global Test`$Pvalue
[1] 0.002
[[1]]$`MR-PRESSO results`$`Outlier Test`
RSSobs Pvalue
1 6.290946e-05 1
2 5.029566e-05 1
3 1.773941e-04 1
4 1.699105e-04 1
5 2.224847e-05 1
6 3.946406e-03 1
7 2.471269e-03 1
9 2.874497e-07 1
11 1.356250e-06 1
12 3.168651e-05 1
13 4.368269e-06 1
14 6.581392e-04 1
15 2.128532e-04 1
16 9.037398e-05 1
17 5.834136e-05 1
18 6.283587e-03 1
19 3.266844e-04 1
20 1.893267e-03 <0.025
21 6.882611e-05 1
22 8.330124e-07 1
24 7.807261e-04 0.375
25 1.523121e-03 0.35
26 4.138086e-04 1
27 2.741063e-03 0.75
28 6.086805e-04 1
[[1]]$`MR-PRESSO results`$`Distortion Test`
[[1]]$`MR-PRESSO results`$`Distortion Test`$`Outliers Indices`
[1] 18
[[1]]$`MR-PRESSO results`$`Distortion Test`$`Distortion Coefficient`
beta.exposure
-109.024
[[1]]$`MR-PRESSO results`$`Distortion Test`$Pvalue
[1] 0.027
attr(	id.exposure)
[1] "uHUFVk"
attr(	id.outcome)
[1] "e5uT1O"
attr(	exposure)
[1] "GCST90274820.csv"
attr(	outcome)
[1] "Heart failure"
[[1]]
[[1]]$`Main MR results`
Exposure MR Analysis Causal Estimate Sd T-stat P-value
1 beta.exposure Raw 0.09630934 0.03052257 3.155348 0.004772546
2 beta.exposure Outlier-corrected NA NA NA NA
[[1]]$`MR-PRESSO results`
[[1]]$`MR-PRESSO results`$`Global Test`
[[1]]$`MR-PRESSO results`$`Global Test`$RSSobs
[1] 27.32804
[[1]]$`MR-PRESSO results`$`Global Test`$Pvalue
[1] 0.285
attr(	id.exposure)
[1] "kdiqst"
attr(	id.outcome)
[1] "e5uT1O"
attr(	exposure)
[1] "GCST90274826.csv"
attr(	outcome)
[1] "Heart failure"
[[1]]
[[1]]$`Main MR results`
Exposure MR Analysis Causal Estimate Sd T-stat P-value
1 beta.exposure Raw 0.07057386 0.02708647 2.605502 0.04036318
2 beta.exposure Outlier-corrected NA NA NA NA
[[1]]$`MR-PRESSO results`
[[1]]$`MR-PRESSO results`$`Global Test`
[[1]]$`MR-PRESSO results`$`Global Test`$RSSobs
[1] 23.51623
[[1]]$`MR-PRESSO results`$`Global Test`$Pvalue
[1] 0.209
attr(	id.exposure)
[1] "G1Rf0D"
attr(	id.outcome)
[1] "e5uT1O"
attr(	exposure)
[1] "GCST90274840.csv"
attr(	outcome)
[1] "Heart failure"
[[1]]
[[1]]$`Main MR results`
Exposure MR Analysis Causal Estimate Sd T-stat P-value
1 beta.exposure Raw -0.08146789 0.03302261 -2.467033 0.01851509
2 beta.exposure Outlier-corrected -0.05690313 0.02926519 -1.944396 0.05991940
[[1]]$`MR-PRESSO results`
[[1]]$`MR-PRESSO results`$`Global Test`
[[1]]$`MR-PRESSO results`$`Global Test`$RSSobs
[1] 78.06273
[[1]]$`MR-PRESSO results`$`Global Test`$Pvalue
[1] "<0.001"
[[1]]$`MR-PRESSO results`$`Outlier Test`
RSSobs Pvalue
1 3.270941e-06 1
2 5.356332e-04 0.592
3 3.443581e-05 1
4 2.150763e-04 1
6 5.677734e-04 0.888
7 3.170411e-05 1
9 4.001838e-07 1
12 7.025166e-04 1
13 7.839260e-05 1
14 1.215581e-04 1
15 5.382560e-04 1
16 9.294780e-04 1
18 2.089148e-04 1
19 2.182980e-03 0.555
20 3.841635e-03 1
21 3.608518e-05 1
22 4.294330e-05 1
23 5.214816e-05 1
24 4.184423e-05 1
25 2.939027e-04 1
26 2.907953e-04 1
27 8.286135e-05 1
28 1.523487e-04 1
29 8.264741e-04 1
30 2.625418e-03 <0.037
31 3.564636e-05 1
32 5.413386e-03 1
34 7.852243e-05 1
35 3.211211e-05 1
36 4.022557e-05 1
37 7.474568e-04 1
38 1.425006e-04 1
39 9.964087e-03 1
40 3.431924e-04 1
41 2.815499e-04 1
42 2.166780e-04 1
43 1.232082e-04 1
[[1]]$`MR-PRESSO results`$`Distortion Test`
[[1]]$`MR-PRESSO results`$`Distortion Test`$`Outliers Indices`
[1] 25
[[1]]$`MR-PRESSO results`$`Distortion Test`$`Distortion Coefficient`
beta.exposure
-43.1694
[[1]]$`MR-PRESSO results`$`Distortion Test`$Pvalue
[1] 0.214
attr(	id.exposure)
[1] "6iKgKd"
attr(	id.outcome)
[1] "e5uT1O"
attr(	exposure)
[1] "GCST90274846.csv"
attr(	outcome)
[1] "Heart failure"
[[1]]
[[1]]$`Main MR results`
Exposure MR Analysis Causal Estimate Sd T-stat P-value
1 beta.exposure Raw -0.06884946 0.02925998 -2.353024 0.02454596
2 beta.exposure Outlier-corrected -0.08548477 0.02386224 -3.582429 0.00108156
[[1]]$`MR-PRESSO results`
[[1]]$`MR-PRESSO results`$`Global Test`
[[1]]$`MR-PRESSO results`$`Global Test`$RSSobs
[1] 60.19964
[[1]]$`MR-PRESSO results`$`Global Test`$Pvalue
[1] 0.009
[[1]]$`MR-PRESSO results`$`Outlier Test`
RSSobs Pvalue
2 3.844863e-06 1
3 3.043264e-04 1
4 2.515680e-05 1
5 4.956158e-06 1
6 1.245819e-03 1
7 5.980329e-05 1
8 8.170926e-05 1
9 2.160762e-05 1
10 6.836438e-05 1
13 2.464435e-07 1
14 3.474706e-05 1
15 6.241810e-05 1
16 3.779205e-04 1
17 2.026036e-05 1
18 1.587163e-04 1
19 9.995731e-04 1
20 5.923823e-04 0.91
21 1.156154e-04 1
22 1.190667e-04 1
23 1.666642e-05 1
24 1.246040e-04 1
25 4.848536e-04 0.84
26 3.414334e-03 1
27 1.492871e-04 1
28 1.938992e-03 <0.035
30 4.388413e-04 1
31 1.457160e-04 1
33 1.272628e-04 1
34 5.500482e-07 1
36 8.034408e-04 0.385
37 1.443259e-06 1
38 6.231185e-04 1
39 4.313497e-08 1
40 1.353792e-05 1
41 4.620771e-04 1
[[1]]$`MR-PRESSO results`$`Distortion Test`
[[1]]$`MR-PRESSO results`$`Distortion Test`$`Outliers Indices`
[1] 25
[[1]]$`MR-PRESSO results`$`Distortion Test`$`Distortion Coefficient`
beta.exposure
19.46
[[1]]$`MR-PRESSO results`$`Distortion Test`$Pvalue
[1] 0.564
attr(	id.exposure)
[1] "fSuaVG"
attr(	id.outcome)
[1] "e5uT1O"
attr(	exposure)
[1] "GCST90274847.csv"
attr(	outcome)
[1] "Heart failure"
