# Supplementary material for: Genetic Evidence Linking Inflammatory Cytokines and Blood Metabolites to Heart Failure Risk
Source: Cardiovasc Ther. 2026 May 11;2026:6340671. doi: 10.1155/cdr/6340671 (PMC13159094; doi:10.1155/cdr/6340671)
Supplement: Supplementary file 8 — Supporting Information 8 Table S6: OR of reverse MR analysis. [file CDR-2026-6340671-s009.zip]

Archive with 1 entries (1 files):
- 6340671.f8.csv
