# Supplementary material for: Genetic Evidence Linking Inflammatory Cytokines and Blood Metabolites to Heart Failure Risk
Source: Cardiovasc Ther. 2026 May 11;2026:6340671. doi: 10.1155/cdr/6340671 (PMC13159094; doi:10.1155/cdr/6340671)
Supplement: Supplementary file 8 — Supporting Information 8 Table S6: OR of reverse MR analysis. [file CDR-2026-6340671-s009.zip › 6340671.f8.csv]

id.exposure	id.outcome	outcome	exposure	method	nsnp	b	se	pval	lo_ci	up_ci	or	or_lci95	or_uci95	id
6qE7g9	DtBriK	GCST90274787	exposure	MR Egger	78	-0.002924964	0.068398994	0.966002401	-0.136986992	0.131137064	0.997079309	0.871981569	1.14012404	GCST90274787
6qE7g9	DtBriK	GCST90274787	exposure	Weighted median	78	-0.001873163	0.044141727	0.966151766	-0.088390948	0.084644622	0.99812859	0.915402932	1.088330229	GCST90274787
6qE7g9	DtBriK	GCST90274787	exposure	Inverse variance weighted	78	0.013753594	0.029550566	0.641626615	-0.044165516	0.071672703	1.013848609	0.956795579	1.074303671	GCST90274787
6qE7g9	DtBriK	GCST90274787	exposure	Simple mode	78	-0.113156244	0.128280642	0.380468624	-0.364586301	0.138273814	0.893011122	0.694483899	1.148289925	GCST90274787
6qE7g9	DtBriK	GCST90274787	exposure	Weighted mode	78	-0.148516028	0.112277109	0.189829264	-0.368579162	0.071547106	0.861986191	0.69171645	1.074168749	GCST90274787
6qE7g9	W9gekb	GCST90274795	exposure	MR Egger	78	-0.040396975	0.069310555	0.561726312	-0.176245662	0.095451712	0.960408106	0.838411992	1.100155696	GCST90274795
6qE7g9	W9gekb	GCST90274795	exposure	Weighted median	78	0.001446135	0.045492106	0.974640553	-0.087718392	0.090610663	1.001447181	0.916018798	1.094842659	GCST90274795
6qE7g9	W9gekb	GCST90274795	exposure	Inverse variance weighted	78	0.018077752	0.030014168	0.546969616	-0.040750017	0.076905521	1.018242143	0.960069101	1.07994004	GCST90274795
6qE7g9	W9gekb	GCST90274795	exposure	Simple mode	78	-0.012733779	0.098333391	0.89730288	-0.205467225	0.179999667	0.987346952	0.814266782	1.197216964	GCST90274795
6qE7g9	W9gekb	GCST90274795	exposure	Weighted mode	78	-0.039240232	0.080968666	0.629311229	-0.197938816	0.119458353	0.961519694	0.820420048	1.126886312	GCST90274795
6qE7g9	mGvsUV	GCST90274820	exposure	MR Egger	78	0.10181547	0.157878665	0.520935955	-0.207626714	0.411257653	1.107179145	0.812510279	1.508714031	GCST90274820
6qE7g9	mGvsUV	GCST90274820	exposure	Weighted median	78	0.030987494	0.044279878	0.484046065	-0.055801066	0.117776055	1.031472605	0.945727255	1.124992146	GCST90274820
6qE7g9	mGvsUV	GCST90274820	exposure	Inverse variance weighted	78	-0.067714317	0.067501249	0.31578535	-0.200016765	0.06458813	0.934527414	0.818717027	1.066719584	GCST90274820
6qE7g9	mGvsUV	GCST90274820	exposure	Simple mode	78	0.084685788	0.10855017	0.437692193	-0.128072545	0.297444121	1.088375032	0.879789552	1.346413136	GCST90274820
6qE7g9	mGvsUV	GCST90274820	exposure	Weighted mode	78	0.09614754	0.088714447	0.28184134	-0.077732776	0.270027855	1.100921482	0.925211633	1.31000094	GCST90274820
6qE7g9	z6SMbs	GCST90274826	exposure	MR Egger	78	-0.062740761	0.067288504	0.354075214	-0.194626228	0.069144706	0.939186916	0.823142268	1.071591264	GCST90274826
6qE7g9	z6SMbs	GCST90274826	exposure	Weighted median	78	-0.034037632	0.042987396	0.42847443	-0.118292928	0.050217664	0.966535131	0.888435767	1.051499946	GCST90274826
6qE7g9	z6SMbs	GCST90274826	exposure	Inverse variance weighted	78	-0.001314804	0.029251189	0.964148167	-0.058647135	0.056017527	0.99868606	0.943039476	1.05761622	GCST90274826
6qE7g9	z6SMbs	GCST90274826	exposure	Simple mode	78	-0.032269771	0.0922552	0.727452647	-0.213089963	0.14855042	0.968245342	0.808083436	1.160151292	GCST90274826
6qE7g9	z6SMbs	GCST90274826	exposure	Weighted mode	78	-0.050486988	0.072253211	0.486812974	-0.192103282	0.091129306	0.9507663	0.825221634	1.09541064	GCST90274826
6qE7g9	ho7MbO	GCST90274840	exposure	MR Egger	78	0.090731053	0.096345618	0.349317421	-0.098106358	0.279568464	1.094974476	0.90655248	1.322558958	GCST90274840
6qE7g9	ho7MbO	GCST90274840	exposure	Weighted median	78	0.037745072	0.051821961	0.466392911	-0.063825972	0.139316116	1.038466465	0.938168253	1.149487414	GCST90274840
6qE7g9	ho7MbO	GCST90274840	exposure	Inverse variance weighted	78	0.069629805	0.041176705	0.090836815	-0.011076536	0.150336147	1.072111218	0.988984583	1.162224856	GCST90274840
6qE7g9	ho7MbO	GCST90274840	exposure	Simple mode	78	0.173051663	0.130576274	0.188993433	-0.082877834	0.42898116	1.188927527	0.92046359	1.535692101	GCST90274840
6qE7g9	ho7MbO	GCST90274840	exposure	Weighted mode	78	0.049197631	0.104155152	0.638013371	-0.154946467	0.25334173	1.050427928	0.856461025	1.28832346	GCST90274840
6qE7g9	ulQ1py	GCST90274847	exposure	MR Egger	78	-0.027480711	0.076949261	0.721985975	-0.178301263	0.123339842	0.972893449	0.836690321	1.131268808	GCST90274847
6qE7g9	ulQ1py	GCST90274847	exposure	Weighted median	78	-0.016207849	0.043060985	0.706624816	-0.10060738	0.068191681	0.983922791	0.904288005	1.070570497	GCST90274847
6qE7g9	ulQ1py	GCST90274847	exposure	Inverse variance weighted	78	-0.028183615	0.033113941	0.394708105	-0.093086938	0.036719709	0.972209838	0.911114286	1.037402205	GCST90274847
6qE7g9	ulQ1py	GCST90274847	exposure	Simple mode	78	-0.012328006	0.091722924	0.893433144	-0.192104937	0.167448926	0.987747673	0.825220268	1.182284904	GCST90274847
6qE7g9	ulQ1py	GCST90274847	exposure	Weighted mode	78	-0.040577557	0.068981088	0.558091503	-0.175780489	0.094625375	0.960234689	0.83880209	1.099246973	GCST90274847
6qE7g9	RNlnYe	GCST90274785	exposure	MR Egger	78	-0.03534028	0.064460832	0.585131041	-0.161683512	0.091002951	0.965276896	0.850710402	1.095272237	GCST90274785
6qE7g9	RNlnYe	GCST90274785	exposure	Weighted median	78	-0.024050443	0.041254119	0.559904855	-0.104908517	0.05680763	0.976236464	0.900406891	1.058452176	GCST90274785
6qE7g9	RNlnYe	GCST90274785	exposure	Inverse variance weighted	78	-0.063397661	0.027795515	0.022556768	-0.11787687	-0.008918452	0.938570167	0.888805485	0.991121199	GCST90274785
6qE7g9	RNlnYe	GCST90274785	exposure	Simple mode	78	0.004833949	0.102794203	0.962614654	-0.196642689	0.206310588	1.004845652	0.821484106	1.2291349	GCST90274785
6qE7g9	RNlnYe	GCST90274785	exposure	Weighted mode	78	-0.012181023	0.073014904	0.867941719	-0.155290235	0.130928189	0.987892865	0.856166652	1.139885922	GCST90274785
6qE7g9	Om0zME	GCST90274846	exposure	MR Egger	78	-0.060688583	0.082053791	0.461809419	-0.221514014	0.100136848	0.941116274	0.801304692	1.105322169	GCST90274846
6qE7g9	Om0zME	GCST90274846	exposure	Weighted median	78	-0.049013316	0.043582589	0.260755305	-0.134435191	0.036408559	0.952168451	0.874209534	1.037079468	GCST90274846
6qE7g9	Om0zME	GCST90274846	exposure	Inverse variance weighted	78	-0.076902123	0.03529026	0.029321887	-0.146071032	-0.007733214	0.925980481	0.864096322	0.99229661	GCST90274846
6qE7g9	Om0zME	GCST90274846	exposure	Simple mode	78	0.003251468	0.088896918	0.970917964	-0.170986492	0.177489429	1.00325676	0.842832959	1.194215433	GCST90274846
6qE7g9	Om0zME	GCST90274846	exposure	Weighted mode	78	-0.028137412	0.072124844	0.697524225	-0.169502106	0.113227282	0.972254759	0.844084977	1.119886435	GCST90274846
