# Supplementary material for: Genetic Evidence Linking Inflammatory Cytokines and Blood Metabolites to Heart Failure Risk
Source: Cardiovasc Ther. 2026 May 11;2026:6340671. doi: 10.1155/cdr/6340671 (PMC13159094; doi:10.1155/cdr/6340671)
Supplement: Supplementary file 9 — Supporting Information 9 Table S7: Sensitive analysis of reverse MR. [file CDR-2026-6340671-s008.xls]

## Sheet: Sheet1
id.exposure	id.outcome	outcome	exposure	method	Q	Q_df	Q_pval	id
6qE7g9	RNlnYe	GCST90274785	exposure	MR Egger	76.9482913556721	76	0.448025786883087	GCST90274785
6qE7g9	RNlnYe	GCST90274785	exposure	Inverse variance weighted	77.1844624525065	77	0.472655371562317	GCST90274785
6qE7g9	DtBriK	GCST90274787	exposure	MR Egger	81.7869333879257	76	0.304414827394175	GCST90274787
6qE7g9	DtBriK	GCST90274787	exposure	Inverse variance weighted	81.865824332361	77	0.330834605839317	GCST90274787
6qE7g9	W9gekb	GCST90274795	exposure	MR Egger	83.8505829662716	76	0.251514372542768	GCST90274795
6qE7g9	W9gekb	GCST90274795	exposure	Inverse variance weighted	84.8174798104361	77	0.253624705018647	GCST90274795
6qE7g9	mGvsUV	GCST90274820	exposure	MR Egger	365.391367916876	76	1.99076622974711e-39	GCST90274820
6qE7g9	mGvsUV	GCST90274820	exposure	Inverse variance weighted	372.166975291656	77	2.94323012352925e-40	GCST90274820
6qE7g9	z6SMbs	GCST90274826	exposure	MR Egger	78.7534201397101	76	0.391797538847473	GCST90274826
6qE7g9	z6SMbs	GCST90274826	exposure	Inverse variance weighted	79.8180726790877	77	0.390518739688655	GCST90274826
6qE7g9	ho7MbO	GCST90274840	exposure	MR Egger	126.864201661506	76	0.000228683088036329	GCST90274840
6qE7g9	ho7MbO	GCST90274840	exposure	Inverse variance weighted	126.962439040434	77	0.000295230275991571	GCST90274840
6qE7g9	Om0zME	GCST90274846	exposure	MR Egger	120.179656949527	76	0.000935348346989226	GCST90274846
6qE7g9	Om0zME	GCST90274846	exposure	Inverse variance weighted	120.255626626589	77	0.00118461344736172	GCST90274846
6qE7g9	ulQ1py	GCST90274847	exposure	MR Egger	105.988173393515	76	0.0131076629511549	GCST90274847
6qE7g9	ulQ1py	GCST90274847	exposure	Inverse variance weighted	105.988316635301	77	0.015925154242102	GCST90274847
id.exposure	id.outcome	outcome	exposure	egger_intercept	se	pval	id
6qE7g9	RNlnYe	GCST90274785	exposure	-0.00200651	0.00415452602880132	0.630505006015515	GCST90274785
6qE7g9	DtBriK	GCST90274787	exposure	0.00119522932622949	0.00441441164741034	0.787312528572149	GCST90274787
6qE7g9	W9gekb	GCST90274795	exposure	0.00418284054911413	0.00446814733315464	0.352162988937194	GCST90274795
6qE7g9	mGvsUV	GCST90274820	exposure	-0.0120154	0.0101213409677274	0.238869945249141	GCST90274820
6qE7g9	z6SMbs	GCST90274826	exposure	0.00440107627264847	0.00434193046115134	0.313979315602489	GCST90274826
6qE7g9	ho7MbO	GCST90274840	exposure	-0.00150378	0.00619883421112806	0.808975334209452	GCST90274840
6qE7g9	Om0zME	GCST90274846	exposure	-0.00115834	0.00528476731981214	0.827093281245114	GCST90274846
6qE7g9	ulQ1py	GCST90274847	exposure	-5.02489e-05	0.00495807749491561	0.991940336192543	GCST90274847
