# Supplementary material for: Genetic Evidence Linking Inflammatory Cytokines and Blood Metabolites to Heart Failure Risk
Source: Cardiovasc Ther. 2026 May 11;2026:6340671. doi: 10.1155/cdr/6340671 (PMC13159094; doi:10.1155/cdr/6340671)
Supplement: Supplementary file 10 — Supporting Information 10 Table S8: Twelve metabolites. [file CDR-2026-6340671-s007.zip › 6340671.f10.csv]

id.exposure	id.outcome	outcome	exposure	method	nsnp	b	se	pval	lo_ci	up_ci	or	or_lci95	or_uci95	id
YjqlnR	cwqzWo	Heart failure	PQoCDv	MR Egger	28	-0.0148326885208086	0.0447895634672248	0.743174989294417	-0.102620232916569	0.0729548558749521	0.9852767739278	0.902469636673102	1.07568197509698	GCST90199666
YjqlnR	cwqzWo	Heart failure	PQoCDv	Weighted median	28	-0.0293246347046271	0.0313567413781166	0.349688357878632	-0.0907838478057356	0.0321345783964814	0.971101160151723	0.913215083011318	1.03265646920588	GCST90199666
YjqlnR	cwqzWo	Heart failure	PQoCDv	Inverse variance weighted	28	-0.0609084253892311	0.0212676660788762	0.00418462798026526	-0.102593050903828	-0.0192237998746338	0.940909399242944	0.902494167947667	0.980959798994573	GCST90199666
YjqlnR	cwqzWo	Heart failure	PQoCDv	Simple mode	28	-0.0203549893986397	0.0638288729016638	0.752256838729922	-0.145459580285901	0.104749601488621	0.979850774922943	0.864624837256396	1.11043252488985	GCST90199666
YjqlnR	cwqzWo	Heart failure	PQoCDv	Weighted mode	28	-0.00768911537490413	0.0416982279976817	0.855078411612051	-0.0894176422503602	0.0740394115005519	0.992340370251527	0.914463575185258	1.07684924490452	GCST90199666
2zvb29	cwqzWo	Heart failure	ddourA	MR Egger	11	-0.110813171340988	0.0851598563563611	0.225500554959143	-0.277726489799456	0.0561001471174798	0.895105964755259	0.757503978248308	1.05770360439983	GCST90199700
2zvb29	cwqzWo	Heart failure	ddourA	Weighted median	11	-0.0839782355107113	0.052515018688307	0.109792169796057	-0.186907672139793	0.0189512011183703	0.919451267264615	0.829520320686124	1.01913191490626	GCST90199700
2zvb29	cwqzWo	Heart failure	ddourA	Inverse variance weighted	11	-0.100583522860054	0.0380937281614641	0.0082802818805622	-0.175247230056524	-0.0259198156635844	0.90430957873603	0.839249507415339	0.974413219153697	GCST90199700
2zvb29	cwqzWo	Heart failure	ddourA	Simple mode	11	-0.044189957238907	0.0708778979457943	0.546934829529786	-0.183110637212664	0.0947307227348499	0.956772194405676	0.832676025686145	1.09936278186169	GCST90199700
2zvb29	cwqzWo	Heart failure	ddourA	Weighted mode	11	-0.075233786886535	0.0576549156637133	0.221155756674804	-0.188237421587413	0.037769847814343	0.927526617418922	0.828417999565783	1.03849219412364	GCST90199700
vqkcZK	cwqzWo	Heart failure	4oyC03	MR Egger	16	0.0664903291002455	0.0225167956403264	0.0104850831391077	0.0223574096452056	0.110623248555285	1.06875062824501	1.02260920955809	1.11697400600146	GCST90199778
vqkcZK	cwqzWo	Heart failure	4oyC03	Weighted median	16	0.0666516187657551	0.0269264367692119	0.0133115857142534	0.0138758026980997	0.11942743483341	1.06892302057853	1.01397251846693	1.12685147093559	GCST90199778
vqkcZK	cwqzWo	Heart failure	4oyC03	Inverse variance weighted	16	0.0670018112819708	0.0164996527182067	4.89045790135794e-05	0.0346624919542856	0.099341130609656	1.06929741497198	1.03527023779356	1.10444299461621	GCST90199778
vqkcZK	cwqzWo	Heart failure	4oyC03	Simple mode	16	0.0779476396155183	0.0537328745774183	0.167466771072756	-0.0273687945562216	0.183264073787258	1.08106605215399	0.97300233738224	1.20113155356243	GCST90199778
vqkcZK	cwqzWo	Heart failure	4oyC03	Weighted mode	16	0.0682340345177095	0.0235933090643023	0.0111723713564705	0.0219911487516769	0.114476920283742	1.07061584022291	1.0222347363769	1.12128676178501	GCST90199778
K5jnvj	cwqzWo	Heart failure	EHDUPD	MR Egger	26	0.0536479033267732	0.0293466678300647	0.0799963459894313	-0.00387156562015366	0.1111673722737	1.05511303495565	0.996135919227547	1.11758194343257	GCST90199911
K5jnvj	cwqzWo	Heart failure	EHDUPD	Weighted median	26	0.0363981792215667	0.0208359254534342	0.0806555097862809	-0.00444023466716445	0.0772365931102978	1.037068703499	0.99556960860059	1.08029763713747	GCST90199911
K5jnvj	cwqzWo	Heart failure	EHDUPD	Inverse variance weighted	26	0.0459779835048021	0.0167752049335239	0.00612842224199199	0.0130985818350952	0.0788573851745089	1.04705135830197	1.01318474404807	1.08204999469472	GCST90199911
K5jnvj	cwqzWo	Heart failure	EHDUPD	Simple mode	26	0.0517001219186002	0.0532382030303847	0.340796338399594	-0.0526467560209538	0.156046999858154	1.05305990557536	0.948715081188573	1.1688811390466	GCST90199911
K5jnvj	cwqzWo	Heart failure	EHDUPD	Weighted mode	26	0.0379594836606193	0.0225407662932864	0.104621480537265	-0.00622041827422213	0.0821393855954607	1.03868914814391	0.99379888847477	1.08560711727874	GCST90199911
TtkmLs	cwqzWo	Heart failure	qznmSu	MR Egger	17	0.00267721299644856	0.0417213268874015	0.949683066003006	-0.0790965877028584	0.0844510136957556	1.00268079993144	0.923950677861566	1.08811953997159	GCST90200021
TtkmLs	cwqzWo	Heart failure	qznmSu	Weighted median	17	0.0703698368058455	0.030795757583675	0.0223099133700047	0.0100101519418426	0.130729521669848	1.0729049076117	1.01006042110677	1.1396594864255	GCST90200021
TtkmLs	cwqzWo	Heart failure	qznmSu	Inverse variance weighted	17	0.0679982471623399	0.0224749793807981	0.00248215208303682	0.0239472875759756	0.112049206748704	1.0703634323038	1.02423632648808	1.11856790038045	GCST90200021
TtkmLs	cwqzWo	Heart failure	qznmSu	Simple mode	17	0.0937295930248884	0.0555578125246612	0.110986408663404	-0.0151637195234476	0.202622905573224	1.09826272785899	0.984950670747559	1.22461058733916	GCST90200021
TtkmLs	cwqzWo	Heart failure	qznmSu	Weighted mode	17	0.0668214071366818	0.0316943671123017	0.0511226282331287	0.00470044759657044	0.128942366676793	1.06910452668521	1.00471151202951	1.13762455719254	GCST90200021
fpUxzk	cwqzWo	Heart failure	og09rP	MR Egger	27	-0.053294283506679	0.0511388889222729	0.307316853693913	-0.153526505794334	0.046937938780976	0.948100960948706	0.857678030460061	1.04805696336852	GCST90200152
fpUxzk	cwqzWo	Heart failure	og09rP	Weighted median	27	-0.0504808244214407	0.032736420896936	0.123064215570719	-0.114644209379435	0.0136825605365538	0.950772160103775	0.891683340044682	1.01377659515664	GCST90200152
fpUxzk	cwqzWo	Heart failure	og09rP	Inverse variance weighted	27	-0.0651448477838695	0.0197145801499108	0.000951801118271136	-0.103785424877695	-0.0265042706900443	0.936931741061773	0.901418698698433	0.97384388484127	GCST90200152
fpUxzk	cwqzWo	Heart failure	og09rP	Simple mode	27	-0.106594949288422	0.0523167420744352	0.051897971948972	-0.209135763754315	-0.00405413482252902	0.898889695172266	0.811285085057385	0.995954072087665	GCST90200152
fpUxzk	cwqzWo	Heart failure	og09rP	Weighted mode	27	-0.0581890507635721	0.0344626123274387	0.103281706124946	-0.125735770925352	0.00935766939820773	0.943471566555743	0.881847825837142	1.00940158927549	GCST90200152
x38OFf	cwqzWo	Heart failure	bpOaOv	MR Egger	17	0.0148297520981132	0.0130980409270954	0.275320875316204	-0.0108424081189937	0.0405019123152201	1.01494025845665	0.98921615892753	1.04133330105813	GCST90200575
x38OFf	cwqzWo	Heart failure	bpOaOv	Weighted median	17	0.0144636324641575	0.0142998345851442	0.311798933572411	-0.0135640433227252	0.0424913082510401	1.01456873691555	0.986527533793321	1.04340698730267	GCST90200575
x38OFf	cwqzWo	Heart failure	bpOaOv	Inverse variance weighted	17	0.0278596749824151	0.0107277768102718	0.00940511476900364	0.00683323243428238	0.0488861175305478	1.02825138490358	1.00685663223543	1.05010075586303	GCST90200575
x38OFf	cwqzWo	Heart failure	bpOaOv	Simple mode	17	0.0473232438783356	0.0399306033229035	0.253267895394736	-0.0309407386345552	0.125587226391226	1.04846086286609	0.969533027224641	1.13381406315642	GCST90200575
x38OFf	cwqzWo	Heart failure	bpOaOv	Weighted mode	17	0.0224557943974083	0.012204125743474	0.0843919328587019	-0.0014642920598007	0.0463758808546173	1.02270982366114	0.998536779492732	1.04746806015934	GCST90200575
mg0Aod	cwqzWo	Heart failure	HA6D5v	MR Egger	12	0.123848747686761	0.0803191986088514	0.154111201306397	-0.0335768815865875	0.28127437696011	1.13184466392812	0.966980565373461	1.3248170533477	GCST90200595
mg0Aod	cwqzWo	Heart failure	HA6D5v	Weighted median	12	0.0563023214593	0.0501325664155605	0.26140827358895	-0.0419575087151986	0.154562151633799	1.05791746654788	0.958910525047055	1.16714681588479	GCST90200595
mg0Aod	cwqzWo	Heart failure	HA6D5v	Inverse variance weighted	12	0.101981906803632	0.0382069893096179	0.00760332815113372	0.0270962077567811	0.176867605850483	1.10736343580258	1.02746664826996	1.19347307381437	GCST90200595
mg0Aod	cwqzWo	Heart failure	HA6D5v	Simple mode	12	0.058743270643615	0.0722429303905058	0.433388023451479	-0.0828528729217763	0.200339414209006	1.06050294355017	0.920486565756978	1.22181738997319	GCST90200595
mg0Aod	cwqzWo	Heart failure	HA6D5v	Weighted mode	12	0.0570390225472632	0.0704519157662764	0.435324552882664	-0.0810467323546385	0.195124777449165	1.05869712264795	0.922150596168954	1.2154626393558	GCST90200595
teWEG5	cwqzWo	Heart failure	iD19Nd	MR Egger	28	-0.0451951343639635	0.023127537278787	0.0615165091181214	-0.0905251074303861	0.000134838702458985	0.955810952072307	0.913451399195622	1.00013484779361	GCST90200616
teWEG5	cwqzWo	Heart failure	iD19Nd	Weighted median	28	-0.0489690885193813	0.0248658472048692	0.0489150715219545	-0.097706149040925	-0.000232027997837538	0.95221056348196	0.906915362551503	0.999767998918576	GCST90200616
teWEG5	cwqzWo	Heart failure	iD19Nd	Inverse variance weighted	28	-0.0450725668151185	0.0164795268178033	0.0062368076355692	-0.077372439378013	-0.012772694252224	0.955928110657635	0.925545079972934	0.987308530419932	GCST90200616
teWEG5	cwqzWo	Heart failure	iD19Nd	Simple mode	28	-0.0180907951403832	0.0515051999715608	0.728132866103544	-0.119040987084642	0.0828593968038759	0.982071860957715	0.887771412854196	1.08638904803679	GCST90200616
teWEG5	cwqzWo	Heart failure	iD19Nd	Weighted mode	28	-0.0496563350151614	0.0220383433486457	0.0325763035271604	-0.092851487978507	-0.00646118205181586	0.95155638492567	0.911328833533898	0.993559646501769	GCST90200616
gbD7AA	cwqzWo	Heart failure	qH3qmB	MR Egger	27	-0.032150261835329	0.0332801425025654	0.343272428755489	-0.0973793411403572	0.0330788174696992	0.968361063435869	0.907211798093231	1.03363200429001	GCST90200630
gbD7AA	cwqzWo	Heart failure	qH3qmB	Weighted median	27	-0.0535658995568995	0.0261001018333139	0.0401380579624632	-0.104722099150195	-0.00240969996360434	0.947843476480523	0.900574758304942	0.997593201032708	GCST90200630
gbD7AA	cwqzWo	Heart failure	qH3qmB	Inverse variance weighted	27	-0.0700677401021829	0.01950328356886	0.000327379256396574	-0.108294175897148	-0.0318413043072174	0.932330661592513	0.897363574863244	0.968660292098442	GCST90200630
gbD7AA	cwqzWo	Heart failure	qH3qmB	Simple mode	27	-0.121345535216784	0.0496228102368995	0.0215534301612757	-0.218606243281108	-0.0240848271524614	0.885727856544306	0.803638093761005	0.976202897733566	GCST90200630
gbD7AA	cwqzWo	Heart failure	qH3qmB	Weighted mode	27	-0.0514517969989307	0.0271998752131766	0.0697310645509845	-0.104763552416757	0.00185995841889546	0.94984943445202	0.900537427313178	1.00186168921446	GCST90200630
sgNp0W	cwqzWo	Heart failure	cARadH	MR Egger	34	0.0877257143723126	0.0380079825269606	0.0276105337437044	0.0132300686194697	0.162221360125155	1.09168864645352	1.01331797321079	1.17612055870206	GCST90200646
sgNp0W	cwqzWo	Heart failure	cARadH	Weighted median	34	0.0648139273533123	0.0296502634972882	0.0288194268040654	0.00669941089862754	0.122928443807997	1.06696047375308	1.00672190214981	1.13080350205989	GCST90200646
sgNp0W	cwqzWo	Heart failure	cARadH	Inverse variance weighted	34	0.0586514474271152	0.0194148013426786	0.00251969965780714	0.0205984367954652	0.0967044580587652	1.06040556922947	1.02081204876447	1.1015347757835	GCST90200646
sgNp0W	cwqzWo	Heart failure	cARadH	Simple mode	34	0.0746503092469432	0.055951030797999	0.191270245505796	-0.0350137111171348	0.184314329611021	1.07750729066031	0.965592176819362	1.20239371165009	GCST90200646
sgNp0W	cwqzWo	Heart failure	cARadH	Weighted mode	34	0.0699327328616425	0.0493791700098971	0.166075933299472	-0.0268504403577558	0.166715906081041	1.07243603912442	0.973506827970051	1.18141858379268	GCST90200646
QVDWnr	cwqzWo	Heart failure	076Llm	MR Egger	24	-0.0419529473096421	0.0478752570468217	0.390336766320179	-0.135788451121413	0.0518825565021285	0.958914899036828	0.873027300901315	1.0532520376459	GCST90200661
QVDWnr	cwqzWo	Heart failure	076Llm	Weighted median	24	-0.048635083892017	0.0329151846117422	0.13951807120671	-0.113148845731032	0.0158786779469977	0.952528659336174	0.893017728346498	1.01600541406578	GCST90200661
QVDWnr	cwqzWo	Heart failure	076Llm	Inverse variance weighted	24	-0.0623687639859621	0.0216700062259722	0.00400059621119465	-0.104841976188868	-0.0198955517830566	0.939536355729433	0.900466806540411	0.980301058657323	GCST90200661
QVDWnr	cwqzWo	Heart failure	076Llm	Simple mode	24	-0.0818556350600271	0.0589138384038661	0.178012693014847	-0.197326758331605	0.0336154882115504	0.92140496766805	0.820922346266288	1.03418687322219	GCST90200661
QVDWnr	cwqzWo	Heart failure	076Llm	Weighted mode	24	-0.0553762497990338	0.0328118785135696	0.1049873288568	-0.11968753168563	0.00893503208756258	0.946129100092446	0.887197614553389	1.00897506864055	GCST90200661
