# Supplementary material for: Genetic Evidence Linking Inflammatory Cytokines and Blood Metabolites to Heart Failure Risk
Source: Cardiovasc Ther. 2026 May 11;2026:6340671. doi: 10.1155/cdr/6340671 (PMC13159094; doi:10.1155/cdr/6340671)
Supplement: Supplementary file 11 — Supporting Information 11 Table S9: Sensitive analysis of metabolites on heart failure. [file CDR-2026-6340671-s006.xls]

## Sheet: Sheet1
id.exposure	id.outcome	outcome	exposure	egger_intercept	se	pval	id
Tj0MX1	cwqzWo	Heart failure	lsPYp7	0.0118093426576394	0.00915912069384597	0.210091572988472	GCST90199636
fJogks	cwqzWo	Heart failure	XlYRMr	-0.00270422	0.00593229540073809	0.653666458721856	GCST90199656
YjqlnR	cwqzWo	Heart failure	PQoCDv	-0.00631176	0.00539976317124639	0.253051169225344	GCST90199666
KVovt6	cwqzWo	Heart failure	V01UG1	-0.00644144	0.00855136412961518	0.460066944311613	GCST90199677
2zvb29	cwqzWo	Heart failure	ddourA	0.00165279194234611	0.0123058464697556	0.896113406527453	GCST90199700
GomTnz	cwqzWo	Heart failure	9NVlNP	-0.00274157	0.0060448584088167	0.654603911485729	GCST90199701
aFW4Yo	cwqzWo	Heart failure	9oFjTl	-0.00331139	0.00372160837527306	0.382070054206467	GCST90199741
w8N5Ys	cwqzWo	Heart failure	xzeGaD	0.00487472792048846	0.00803011163975763	0.551395119211681	GCST90199768
vqkcZK	cwqzWo	Heart failure	4oyC03	0.000188561437274698	0.00544138759689848	0.972845522095533	GCST90199778
ZwMr1C	cwqzWo	Heart failure	CcaV9N	0.00151472141407773	0.00609405133422665	0.805733687332299	GCST90199831
mv6jY1	cwqzWo	Heart failure	LH4VHl	-0.0029053	0.00592462148306403	0.630136003683193	GCST90199892
K5jnvj	cwqzWo	Heart failure	EHDUPD	-0.00162357	0.0050509212161307	0.750659144857096	GCST90199911
Z7vWLL	cwqzWo	Heart failure	veouTk	0.00152056211704494	0.00813407879553367	0.853691522655232	GCST90199939
yAzmIr	cwqzWo	Heart failure	v7F2ob	-0.0052205	0.00573213779561257	0.374466795499016	GCST90199967
6e7jVI	cwqzWo	Heart failure	7TbBsQ	0.0110888064486723	0.00931488016731475	0.253668269904016	GCST90199994
rnvwNJ	cwqzWo	Heart failure	hB4uKU	0.0132989477234716	0.00632190692749145	0.0489610995808952	GCST90200000
4IYYrZ	cwqzWo	Heart failure	JGJQPi	-0.00645149	0.00666978649841401	0.341142132744718	GCST90200008
TtkmLs	cwqzWo	Heart failure	qznmSu	0.011516547339409	0.00619724159173638	0.0828571659917579	GCST90200021
ZKJZrt	cwqzWo	Heart failure	1LrgxV	-0.0108734	0.00851516112149657	0.211418311564769	GCST90200035
StJULS	cwqzWo	Heart failure	k1Gm8j	0.00205756832417402	0.00840550841630163	0.809550811896399	GCST90200044
h3bd0P	cwqzWo	Heart failure	RIqCvT	0.000364578246437158	0.00777352236168336	0.963036084103858	GCST90200064
mtBY49	cwqzWo	Heart failure	Ex4QA4	-0.00524666	0.00786724350078378	0.513787225476299	GCST90200086
aNpg3s	cwqzWo	Heart failure	WjkeaT	0.00621521771821448	0.00636047790759383	0.339612241299766	GCST90200124
NizZaK	cwqzWo	Heart failure	fZlmO9	-0.000807198	0.0055463705428858	0.885330211369831	GCST90200144
fpUxzk	cwqzWo	Heart failure	og09rP	-0.00199008	0.00792401295631262	0.803754337415463	GCST90200152
CPBE5X	cwqzWo	Heart failure	fS3K6v	-0.00218492	0.00420571582590338	0.607636063980452	GCST90200164
cH8g3l	cwqzWo	Heart failure	P1B9p2	0.00150158532297998	0.0081611403103258	0.85685862445631	GCST90200187
OxYuAu	cwqzWo	Heart failure	Kw2T2A	7.8669033187459e-05	0.00814119430015024	0.99238130741202	GCST90200216
LlCbH2	cwqzWo	Heart failure	iMfuaI	-0.00100875	0.0063009361074395	0.874335790573755	GCST90200223
swb8g6	cwqzWo	Heart failure	ZYaDcx	0.0120123017906195	0.00871060994364124	0.185756617844782	GCST90200284
UxfQkS	cwqzWo	Heart failure	a5kmKx	0.000323858023781556	0.00734188499621201	0.965090023867898	GCST90200313
7GlVga	cwqzWo	Heart failure	8oZfXS	-0.000689233	0.00646820392471698	0.916257402396815	GCST90200361
ImrPW8	cwqzWo	Heart failure	lUQMkI	0.00523631983605601	0.00697132565613599	0.45959148255367	GCST90200371
iUr1Fl	cwqzWo	Heart failure	qujQ6M	-0.00533762	0.0080979228388614	0.518639060392709	GCST90200408
UY0Pr3	cwqzWo	Heart failure	9xQQtA	0.00014565080035703	0.00844838180171992	0.986415915010992	GCST90200472
2YnW98	cwqzWo	Heart failure	yJOZEd	-0.00445009	0.00749706008413317	0.557923623280421	GCST90200520
OfERPz	cwqzWo	Heart failure	owoJno	0.00792989940148177	0.00779401486627484	0.323209063349404	GCST90200561
rhFHC5	cwqzWo	Heart failure	cwo5yl	-0.00510636	0.00567321735221945	0.375245090105535	GCST90200566
x38OFf	cwqzWo	Heart failure	bpOaOv	0.00719537150189396	0.00414986199997352	0.103437176919429	GCST90200575
mg0Aod	cwqzWo	Heart failure	HA6D5v	-0.00312038	0.0100816834778053	0.763286587884462	GCST90200595
teWEG5	cwqzWo	Heart failure	iD19Nd	3.16032285936438e-05	0.00418396578343507	0.994030963692804	GCST90200616
gbD7AA	cwqzWo	Heart failure	qH3qmB	-0.00691304	0.0049612113678913	0.175759066456879	GCST90200630
SKCPDJ	cwqzWo	Heart failure	TPh9zi	-0.00160071	0.00600845460648189	0.791745821337689	GCST90200644
sgNp0W	cwqzWo	Heart failure	cARadH	-0.00473517	0.00531572230968664	0.379693173000347	GCST90200646
Q5PEuX	cwqzWo	Heart failure	7xTKYT	0.00268806986195923	0.00537459005671985	0.621528720434143	GCST90200659
QVDWnr	cwqzWo	Heart failure	076Llm	-0.00309594	0.00646867882638841	0.636942324206103	GCST90200661
nKAxfn	cwqzWo	Heart failure	MGdDrb	0.00136681131982996	0.00616216330264162	0.827666931215338	GCST90200684
QEwimk	cwqzWo	Heart failure	9K0NUC	-0.00683924	0.00581898488678141	0.253016274367568	GCST90200796
H8MGaq	cwqzWo	Heart failure	Xrwcx9	0.00444708844606935	0.00748030895106596	0.55823888504786	GCST90200812
1l3wVQ	cwqzWo	Heart failure	o4DDZn	0.000358319712340943	0.00646623174243231	0.956494721701152	GCST90200831
2k3hCm	cwqzWo	Heart failure	aebOUR	-0.00198245	0.00536500665011297	0.714523930624384	GCST90200837
qTDOXR	cwqzWo	Heart failure	aF0O1C	-0.00435682	0.00750664725106024	0.568843490386088	GCST90200847
nQz6AB	cwqzWo	Heart failure	AvgXNF	0.00406492202609006	0.00409986327427654	0.331344058999642	GCST90200990
