# Supplementary material for: Genetic Evidence Linking Inflammatory Cytokines and Blood Metabolites to Heart Failure Risk
Source: Cardiovasc Ther. 2026 May 11;2026:6340671. doi: 10.1155/cdr/6340671 (PMC13159094; doi:10.1155/cdr/6340671)
Supplement: Supplementary file 12 — Supporting Information 12 Table S10: Metabolites enrichment analysis. [file CDR-2026-6340671-s005.zip › 6340671.f12.csv]

Query	Match	HMDB	PubChem	KEGG	SMILES	Comment
Kynurenine	Kynurenine	HMDB0000684	161166	C00328	N[C@@H](CC(=O)C1=CC=CC=C1N)C(O)=O	1
3-indoxyl sulfate	Indoxyl sulfate	HMDB0000682	10258	NA	OS(=O)(=O)OC1=CNC2=CC=CC=C12	1
Palmitoylcarnitine (Metabolon platform)	NA	NA	NA	NA	NA	0
3-methyl-2-oxobutyrate	alpha-Ketoisovaleric acid	HMDB0000019	49	C00141	CC(C)C(=O)C(O)=O	1
3-hydroxylaurate	3-Hydroxydodecanoic acid	HMDB0000387	5312805	NA	CCCCCCCCC[C@H](O)CC(O)=O	1
Pyridoxate	4-Pyridoxic acid	HMDB0000017	6723	C00847	CC1=NC=C(CO)C(C(O)=O)=C1O	1
Gamma-glutamylglycine	gamma-Glutamylglycine	HMDB0011667	165527	NA	N[C@@H](CCC(=O)NCC(O)=O)C(O)=O	1
Phenylacetylglutamine	Phenylacetylglutamine	HMDB0006344	92258	C04148	NC(=O)CC[C@H](NC(=O)CC1=CC=CC=C1)C(O)=O	1
N-methyl-2-pyridone-5-carboxamide	Nudifloramide	HMDB0004193	69698	C05842	CN1C=C(C=CC1=O)C(N)=O	1
1-stearoyl-2-oleoyl-GPE (18:0/18:1)	PE(18:0/18:1(9Z))	HMDB0008993	9546742	C00350	[H][C@@](COC(=O)CCCCCCCCCCCCCCCCC)(COP(O)(=O)OCCN)OC(=O)CCCCCCC\C=C/CCCCCCCC	1
Isoursodeoxycholate	3b,7b,12a-Trihydroxy-5b-cholanoic acid	HMDB0000395	5283873	NA	[H][C@@]12CC[C@H]([C@H](C)CCC(O)=O)[C@@]1(C)[C@@H](O)C[C@@]1([H])[C@@]2([H])[C@@H](O)C[C@]2([H])C[C@@H](O)CC[C@]12C	1
Beta-citrylglutamate	beta-Citryl-L-glutamate	NA	254741242	C20775	NA	1
4-methylcatechol sulfate	4-Methylcatechol 1-sulfate	HMDB0240459	54104170	NA	CC1=CC(O)=C(OS(O)(=O)=O)C=C1	1
N-acetyltaurine	N-Acetyltaurine	HMDB0240253	159864	NA	CC(=O)NCCS(O)(=O)=O	1
Ethylparaben sulfate	NA	NA	NA	NA	NA	0
Umbelliferone sulfate	4-Methylumbelliferone sulfate	HMDB0240465	NA	C11585	CC1=CC(=O)OC2=C1C=CC(OS(O)(=O)=O)=C2	1
C-glycosyltryptophan	Lysyltryptophan	HMDB0028962	4369395	NA	NCCCC[C@H](N)C(=O)N[C@@H](CC1=CNC2=CC=CC=C12)C(O)=O	1
N-acetylglucosamine/n-acetylgalactosamine	NA	NA	NA	NA	NA	0
Palmitoyl dihydrosphingomyelin (d18:0/16:0)	SM(d18:0/16:0)	HMDB0010168	9939965	C00550	[H][C@@](COP([O-])(=O)OCC[N+](C)(C)C)(NC(=O)CCCCCCCCCCCCCCC)[C@H](O)CCCCCCCCCCCCCCC	1
1-(1-enyl-stearoyl)-2-oleoyl-GPE (p-18:0/18:1)	NA	NA	NA	NA	NA	0
N-palmitoyl-sphinganine (d18:0/16:0)	NA	NA	NA	NA	NA	0
Arachidonoylcholine	Arachidonoylcholine	HMDB0240583	122198216	NA	CCCCC\C=C/C\C=C/C\C=C/C\C=C/CCCC(=O)OCC[N+](C)(C)C	1
Sphingomyelin (d18:2/24:2)	NA	NA	NA	NA	NA	0
Dihomo-linoleoylcarnitine (C20:2)	NA	NA	NA	NA	NA	0
2-butenoylglycine	NA	NA	NA	NA	NA	0
Hexadecenedioate (C16:1-DC)	NA	NA	NA	NA	NA	0
Tetradecadienoate (14:2)	NA	NA	NA	NA	NA	0
Sulfate of piperine metabolite C18H21NO3 (3)	NA	NA	NA	NA	NA	0
4-methylhexanoylglutamine	NA	NA	NA	NA	NA	0
Erucate (22:1n9)	NA	NA	NA	NA	NA	0
N1-methyladenosine	1-Methyladenosine	HMDB0003331	27476	C02494	CN1C=NC2=C(N=CN2[C@@H]2O[C@H](CO)[C@@H](O)[C@H]2O)C1=N	1
Beta-alanine	beta-Alanine	HMDB0000056	239	C00099	NCCC(O)=O	1
3-(4-hydroxyphenyl)lactate	Hydroxyphenyllactic acid	HMDB0000755	9378	C03672	OC(CC1=CC=C(O)C=C1)C(O)=O	1
Plasma lactate	NA	NA	NA	NA	NA	0
X-11850	NA	NA	NA	NA	NA	0
X-13007	NA	NA	NA	NA	NA	0
X-18779	NA	NA	NA	NA	NA	0
X-21364	NA	NA	NA	NA	NA	0
X-21283	NA	NA	NA	NA	NA	0
X-22776	NA	NA	NA	NA	NA	0
X-23659	NA	NA	NA	NA	NA	0
X-24546	NA	NA	NA	NA	NA	0
X-24728	NA	NA	NA	NA	NA	0
X-24801	NA	NA	NA	NA	NA	0
X-25172	NA	NA	NA	NA	NA	0
X-25422	NA	NA	NA	NA	NA	0
N-acetyl-aspartyl-glutamate (naag)	NA	NA	NA	NA	NA	0
Spermidine to (N(1) + N(8))-acetylspermidine ratio	NA	NA	NA	NA	NA	0
Glutamate to kynurenine ratio	NA	NA	NA	NA	NA	0
Cholate to phosphate ratio	NA	NA	NA	NA	NA	0
Adenosine 5'-diphosphate (ADP) to glutamate ratio	NA	NA	NA	NA	NA	0
Phosphate to tryptophan ratio	NA	NA	NA	NA	NA	0
Benzoate to linoleoyl-arachidonoyl-glycerol (18:2 to 20:4) [2] ratio	NA	NA	NA	NA	NA	0
